# Supplementary material for: Protein Syndesmos is a novel RNA-binding protein that regulates primary cilia formation
Source: Nucleic Acids Res. 2018 Sep 27;46(22):12067–86. doi: 10.1093/nar/gky873 (PMC6294507; doi:10.1093/nar/gky873)
Supplement: Supplementary Data [file gky873_supplemental_files.zip]

Archive with 10 entries (10 files):
- Supplementary Materials and Methods.pdf
- Supplementary Table 1.pdf
- Supplementary_Figure1.eps
- Supplementary_Figure2.eps
- Supplementary_Figure3.eps
- Supplementary_Figure4.eps
- Supplementary_Table2.xlsx
- Supplementary_Table3.xlsx
- Supplementary_Table4.xlsx
- Supplementary_Table5.xlsx
