# Supplementary material for: Protein Syndesmos is a novel RNA-binding protein that regulates primary cilia formation
Source: Nucleic Acids Res. 2018 Sep 27;46(22):12067–86. doi: 10.1093/nar/gky873 (PMC6294507; doi:10.1093/nar/gky873)
Supplement: Supplementary Data [file gky873_supplemental_files.zip › Supplementary_Table2.xlsx]

## Sheet: Foglio1
Chromosome	Position	Strand	Name	Group_ID	Score	Score_extended	FDR
1	629533	-	RP5-857K21.4	ENSG00000230021	2	3	0
1	1452079	+	ATAD3C	ENSG00000215915	5	5	0
1	1532556	+	ATAD3A	ENSG00000197785	5	5	0
1	1987454	-	CFAP74	ENSG00000142609	2	8	0
1	2563335	+	TNFRSF14	ENSG00000157873	3	3	0
1	3201890	+	PRDM16	ENSG00000142611	1	4	0
1	3496976	-	MEGF6	ENSG00000162591	7	7	0
1	3686003	+	TP73	ENSG00000078900	4	9	0
1	3912423	+	LINC01134	ENSG00000236423	2	2	0
1	4712021	+	AJAP1	ENSG00000196581	1	6	0
1	6042900	+	KCNAB2	ENSG00000069424	2	2	0
1	6502414	-	PLEKHG5	ENSG00000171680	2	2	0
1	6619835	+	PHF13	ENSG00000116273	4	4	0
1	6635234	-	DNAJC11	ENSG00000007923	4	6	0
1	6858485	+	CAMTA1	ENSG00000171735	1	2	0.045086
1	7930339	-	TNFRSF9	ENSG00000049249	1	2	0
1	8208755	+	LINC01714	ENSG00000227634	19	19	0
1	8442664	-	RERE	ENSG00000142599	3	3	0
1	8861127	-	ENO1	ENSG00000074800	1	3	0
1	10179827	+	UBE4B	ENSG00000130939	3	3	0
1	10238786	+	KIF1B	ENSG00000054523	1	2	0
1	11139377	-	MTOR	ENSG00000198793	1	3	0
1	11787317	+	C1orf167	ENSG00000215910	1	8	0
1	11908189	+	RNU5E-1	ENSG00000199347	1	8	0.020959
1	11909836	-	RNU5E-4P	ENSG00000201801	3	7	0
1	12202019	+	TNFRSF1B	ENSG00000028137	7	7	0
1	12304655	+	VPS13D	ENSG00000048707	16	16	0
1	14165220	+	KAZN	ENSG00000189337	8	8	0
1	15424544	+	EFHD2	ENSG00000142634	12	12	0
1	15733964	-	RP11-288I21.1	ENSG00000237938	2	3	0
1	16055216	+	CLCNKB	ENSG00000184908	25	25	0
1	16535048	-	LINC01783	ENSG00000233421	10	10	0
1	16700595	-	ESPNP	ENSG00000268869	3	3	0
1	16861919	+	CROCC	ENSG00000058453	3	3	0
1	16872613	+	RP11-108M9.3	ENSG00000228549	1	29	0
1	17086432	-	PADI2	ENSG00000117115	3	3	0
1	17255106	+	PADI3	ENSG00000142619	2	2	0
1	18937820	-	IFFO2	ENSG00000169991	2	2	0
1	19458109	-	CAPZB	ENSG00000077549	1	4	0
1	20723040	-	SH2D5	ENSG00000189410	2	17	0
1	21258117	-	ECE1	ENSG00000117298	1	2	0
1	22452148	+	ZBTB40	ENSG00000184677	2	3	0
1	23144890	-	LUZP1	ENSG00000169641	3	4	0
1	23370252	+	ZNF436-AS1	ENSG00000249087	3	3	0
1	23961897	+	PNRC2	ENSG00000189266	1	2	0.0111111
1	24415613	-	STPG1	ENSG00000001460	2	3	0
1	24672538	+	SRRM1	ENSG00000133226	1	2	0
1	24812151	+	CLIC4	ENSG00000169504	1	2	0
1	26171070	-	RP11-96L14.7	ENSG00000236782	7	9	0
1	26280085	+	SH3BGRL3	ENSG00000142669	3	3	0
1	26283841	-	UBXN11	ENSG00000158062	9	9	0
1	27006998	-	FAM46B	ENSG00000158246	4	4	0
1	27661501	-	RP11-288L9.1	ENSG00000233975	1	3	0
1	27949488	-	RP11-460I13.2	ENSG00000227050	8	8	0
1	28032103	-	EYA3	ENSG00000158161	3	5	0
1	28032103	-	RN7SL559P	ENSG00000240750	3	5	0
1	33120202	+	AZIN2	ENSG00000142920	3	6	0
1	33336834	-	PHC2	ENSG00000134686	3	3	0
1	33692832	-	CSMD2	ENSG00000121904	3	3	0
1	34781560	+	GJB3	ENSG00000188910	2	2	0
1	35065269	+	ZMYM1	ENSG00000197056	1	3	0
1	36912378	-	GRIK3	ENSG00000163873	4	4	0
1	37483302	+	ZC3H12A	ENSG00000163874	4	4	0
1	38212296	-	LINC01343	ENSG00000237290	6	6	0
1	39877334	-	TRIT1	ENSG00000043514	1	3	0
1	41574208	-	HIVEP3	ENSG00000127124	4	4	0
1	43167510	-	EBNA1BP2	ENSG00000117395	2	2	0
1	43313143	+	TIE1	ENSG00000066056	2	2	0
1	43707607	+	ST3GAL3	ENSG00000126091	7	7	0
1	44731127	-	RNU5D-1	ENSG00000200169	3	7	0
1	44806615	-	TCTEX1D4	ENSG00000188396	2	2	0.0111111
1	44819908	-	PTCH2	ENSG00000117425	1	3	0
1	45327652	+	HPDL	ENSG00000186603	2	2	0
1	45451548	-	TESK2	ENSG00000070759	4	4	0
1	45511102	-	PRDX1	ENSG00000117450	1	2	0.0111111
1	46008293	+	MAST2	ENSG00000086015	2	3	0
1	47816552	-	TRABD2B	ENSG00000269113	2	2	0
1	49502426	-	AGBL4	ENSG00000186094	6	6	0
1	51454937	-	EPS15	ENSG00000085832	1	2	0
1	53438619	-	SLC25A3P1	ENSG00000236253	2	2	0
1	55233457	+	RP11-101C11.1	ENSG00000231090	1	2	0
1	55376785	-	RN7SKP291	ENSG00000199831	2	6	0
1	57323882	-	DAB1	ENSG00000173406	2	2	0
1	58781585	-	JUN	ENSG00000177606	1	2	0
1	59039329	+	LINC01358	ENSG00000237352	2	2	0
1	61100200	+	NFIA	ENSG00000162599	3	3	0
1	61925655	+	PATJ	ENSG00000132849	16	16	0
1	63189403	-	LINC00466	ENSG00000224209	1	2	0
1	65391654	+	DNAJC6	ENSG00000116675	4	4	0
1	67980292	+	GNG12-AS1	ENSG00000232284	2	2	0
1	68232447	-	WLS	ENSG00000116729	2	3	0
1	72883153	-	RP4-660H19.1	ENSG00000225087	1	2	0
1	74705871	-	CRYZ	ENSG00000116791	1	2	0
1	74744612	+	TYW3	ENSG00000162623	3	4	0
1	75447580	-	SLC44A5	ENSG00000137968	2	2	0
1	78966457	-	ADGRL4	ENSG00000162618	2	2	0
1	83087208	+	LINC01362	ENSG00000230817	5	5	0
1	85093068	+	WDR63	ENSG00000162643	2	2	0
1	85253780	-	C1orf52	ENSG00000162642	1	4	0
1	85967670	-	COL24A1	ENSG00000171502	9	9	0
1	91387277	-	HFM1	ENSG00000162669	3	3	0
1	92902051	-	FAM69A	ENSG00000154511	2	2	0
1	93847567	+	RP4-561L24.3	ENSG00000260464	2	5	0
1	94456277	+	ABCD3	ENSG00000117528	1	3	0
1	99004876	+	RP5-896L10.1	ENSG00000232825	15	17	0
1	108055521	+	RP11-356N1.2	ENSG00000226822	2	2	0
1	110401377	-	LAMTOR5	ENSG00000134248	1	2	0.0111111
1	111721198	-	FAM212B	ENSG00000197852	2	2	0
1	112913743	-	SLC16A1	ENSG00000155380	1	3	0
1	114727781	+	RNY1P13	ENSG00000201900	1	5	0
1	115674235	+	VANGL1	ENSG00000173218	6	6	0
1	120219128	+	CH17-472G23.1	ENSG00000274642	7	7	0
1	120341806	-	CH17-472G23.2	ENSG00000223804	1	2	0
1	120850879	-	RNVU1-19	ENSG00000275538	2	3	0.00416667
1	121001061	-	CH17-118O6.3	ENSG00000275585	17	20	0
1	144057762	+	SRGAP2D	ENSG00000270872	2	2	0
1	145577460	-	NBPF25P	ENSG00000272150	2	2	0
1	145960949	+	CH17-270A2.2	ENSG00000280778	1	2	0
1	145962537	-	ANKRD34A	ENSG00000272031	11	12	0
1	148162227	-	RP4-565E6.1	ENSG00000227733	1	2	0
1	148362504	-	LINC01138	ENSG00000274020	1	2	0
1	149692876	-	RP11-353N4.5	ENSG00000234232	1	17	0
1	150068372	+	VPS45	ENSG00000136631	1	2	0.0111111
1	150265517	-	APH1A	ENSG00000117362	1	2	0.0111111
1	151063932	-	CDC42SE1	ENSG00000197622	2	2	0
1	151542395	+	RP11-74C1.4	ENSG00000232536	1	2	0
1	151890411	-	THEM4	ENSG00000159445	1	2	0
1	152032568	-	S100A11	ENSG00000163191	1	2	0
1	152189221	+	FLG-AS1	ENSG00000237975	3	3	0
1	153545801	-	S100A4	ENSG00000196154	1	2	0
1	153769674	+	INTS3	ENSG00000143624	4	4	0
1	154416035	+	IL6R	ENSG00000160712	1	2	0
1	154962859	-	PYGO2	ENSG00000163348	1	2	0.0333333
1	155058047	+	ADAM15	ENSG00000143537	2	2	0
1	155250350	-	FAM189B	ENSG00000160767	1	2	0
1	155324115	-	RUSC1-AS1	ENSG00000225855	5	5	0
1	156004904	-	ARHGEF2	ENSG00000116584	3	3	0
1	156154649	+	SEMA4A	ENSG00000196189	3	3	0
1	159141644	-	AIM2	ENSG00000163568	1	3	0
1	159782255	+	DUSP23	ENSG00000158716	2	2	0.0111111
1	160060951	-	KCNJ10	ENSG00000177807	6	6	0
1	161011917	-	F11R	ENSG00000158769	1	2	0
1	161011917	-	RP11-544M22.13	ENSG00000270149	1	2	0
1	161089341	-	NECTIN4	ENSG00000143217	5	5	0
1	161229287	+	TOMM40L	ENSG00000158882	22	22	0
1	161402726	+	RP11-122G18.12	ENSG00000283696	2	2	0
1	161440186	-	RP11-122G18.11	ENSG00000283317	1	4	0
1	161531144	+	RP11-25K21.6	ENSG00000273112	2	3	0
1	161888935	+	ATF6	ENSG00000118217	17	19	0
1	163299560	-	RGS5	ENSG00000143248	2	2	0
1	164769343	-	RP11-506O24.1	ENSG00000233693	2	2	0
1	167126367	-	GPA33	ENSG00000143167	4	4	0
1	167790773	+	MPZL1	ENSG00000197965	1	2	0.0111111
1	168033007	+	DCAF6	ENSG00000143164	1	3	0
1	169131885	+	ATP1B1	ENSG00000143153	1	4	0
1	169391449	+	BLZF1	ENSG00000117475	7	7	0
1	169892751	-	SCYL3	ENSG00000000457	2	2	0
1	171251459	-	RP1-45C12.1	ENSG00000231424	3	3	0
1	171512088	+	PRRC2C	ENSG00000117523	3	3	0
1	172320878	+	DNM3	ENSG00000197959	2	2	0
1	173759555	+	KLHL20	ENSG00000076321	5	5	0
1	179082191	+	TOR3A	ENSG00000186283	3	3	0
1	179480145	+	AXDND1	ENSG00000162779	7	7	0
1	179955323	+	CEP350	ENSG00000135837	2	6	0
1	180195139	+	QSOX1	ENSG00000116260	3	3	0
1	181422952	+	CACNA1E	ENSG00000198216	2	2	0
1	182680870	-	RGS8	ENSG00000135824	2	2	0
1	184071983	+	TSEN15	ENSG00000198860	1	2	0
1	184821348	-	FAM129A	ENSG00000135842	2	2	0
1	185989604	+	HMCN1	ENSG00000143341	2	2	0
1	196991760	+	CFHR5	ENSG00000134389	2	2	0
1	200043071	+	NR5A2	ENSG00000116833	6	6	0
1	200366642	-	LINC00862	ENSG00000203721	1	2	0
1	200592989	-	KIF14	ENSG00000118193	1	2	0
1	200662134	-	DDX59	ENSG00000118197	2	2	0
1	201023163	-	KIF21B	ENSG00000116852	5	5	0
1	201939748	-	LMOD1	ENSG00000163431	2	2	0
1	202643327	-	SYT2	ENSG00000143858	1	3	0
1	202926896	-	KLHL12	ENSG00000117153	8	8	0
1	204156436	-	REN	ENSG00000143839	2	2	0
1	204345231	-	PLEKHA6	ENSG00000143850	2	2	0
1	204446732	-	PIK3C2B	ENSG00000133056	4	4	0
1	204985284	+	NFASC	ENSG00000163531	2	2	0
1	205239019	+	TMCC2	ENSG00000133069	3	4	0
1	205381635	-	LEMD1	ENSG00000186007	5	5	0
1	206116295	-	AVPR1B	ENSG00000198049	2	2	0
1	207360318	+	CD55	ENSG00000196352	1	4	0
1	211748132	-	LPGAT1	ENSG00000123684	1	2	0.00555556
1	212315937	+	PPP2R5A	ENSG00000066027	2	2	0
1	213820043	-	PROX1-AS1	ENSG00000230461	2	4	0
1	213984768	-	RP11-478J18.2	ENSG00000274895	2	2	0
1	215220464	+	KCNK2	ENSG00000082482	4	4	0
1	215568835	+	KCTD3	ENSG00000136636	1	2	0.0111111
1	216769362	-	ESRRG	ENSG00000196482	2	2	0
1	218331177	+	RRP15	ENSG00000067533	3	4	0
1	219903904	-	SLC30A10	ENSG00000196660	2	2	0
1	220117579	+	IARS2	ENSG00000067704	2	3	0
1	220756344	+	MARC2	ENSG00000117791	1	2	0
1	225790192	+	SRP9	ENSG00000143742	1	2	0.0111111
1	226389081	-	PARP1	ENSG00000143799	1	3	0
1	228628183	-	RNA5S9	ENSG00000201321	6	15	0
1	231219012	+	TRIM67	ENSG00000119283	3	6	0
1	231374315	-	EGLN1	ENSG00000135766	1	2	0
1	231626737	+	TSNAX-DISC1	ENSG00000270106	3	4	0
1	234605592	-	IRF2BP2	ENSG00000168264	1	2	0
1	235110486	-	TOMM20	ENSG00000173726	1	3	0
1	235866297	-	LYST	ENSG00000143669	3	3	0
1	237603094	+	RYR2	ENSG00000198626	2	5	0
1	241101155	-	RGS7	ENSG00000182901	1	2	0
1	241630857	-	OPN3	ENSG00000054277	1	2	0.0111111
1	242084549	-	PLD5	ENSG00000180287	2	2	0
1	243941070	+	RP11-278H7.1	ENSG00000226828	2	2	0
1	244844832	-	HNRNPU	ENSG00000153187	1	4	0
1	244944152	+	RN7SKP55	ENSG00000201758	5	6	0
1	245156524	+	KIF26B	ENSG00000162849	5	5	0
1	246423230	-	SMYD3	ENSG00000185420	4	4	0
1	246639691	+	CNST	ENSG00000162852	6	6	0
1	246792804	-	KIF28P	ENSG00000223519	3	3	0
1	247321183	-	ZNF496	ENSG00000162714	1	3	0
1	1574669	-	SSU72	ENSG00000160075	3	3	0
1	1575098	+	RP5-832C2.5	ENSG00000215014	4	4	0
1	1882926	-	GNB1	ENSG00000078369	1	3	0
1	2309811	+	SKI	ENSG00000157933	3	3	0
1	2593468	-	MMEL1	ENSG00000142606	3	3	0
1	3468432	+	ARHGEF16	ENSG00000130762	2	2	0
1	3754772	+	CCDC27	ENSG00000162592	2	2	0
1	6105736	-	CHD5	ENSG00000116254	2	2	0
1	9673960	-	PIK3CD-AS2	ENSG00000231789	4	4	0
1	11970795	+	PLOD1	ENSG00000083444	2	2	0
1	13482593	-	LRRC38	ENSG00000162494	1	3	0
1	16155387	+	RP11-276H7.2	ENSG00000227959	2	2	0
1	17574727	+	ARHGEF10L	ENSG00000074964	2	2	0
1	21116841	-	EIF4G3	ENSG00000075151	1	2	0
1	21656433	-	RAP1GAP	ENSG00000076864	1	2	0
1	21833844	-	HSPG2	ENSG00000142798	2	2	0
1	22877523	+	EPHB2	ENSG00000133216	2	2	0
1	25590169	+	RP11-70P17.1	ENSG00000225643	2	2	0
1	26856920	+	ZDHHC18	ENSG00000204160	2	2	0
1	27633358	-	FGR	ENSG00000000938	2	2	0
1	28216040	-	DNAJC8	ENSG00000126698	1	3	0
1	30877151	-	SDC3	ENSG00000162512	2	2	0
1	31052416	-	PUM1	ENSG00000134644	1	4	0
1	31756748	-	ADGRB2	ENSG00000121753	2	2	0
1	32560661	+	RP1-27O5.3	ENSG00000254553	2	2	0
1	32560661	+	ZBTB8A	ENSG00000160062	2	2	0
1	35966302	+	2003-08-01	ENSG00000126070	1	2	0
1	38057561	+	RP5-884C9.2	ENSG00000224592	2	2	0
1	40730216	+	NFYC	ENSG00000066136	1	2	0
1	42228952	-	FOXJ3	ENSG00000198815	1	2	0
1	42702170	+	YBX1	ENSG00000065978	2	3	0
1	43565259	+	PTPRF	ENSG00000142949	2	2	0
1	43707385	-	KDM4A-AS1	ENSG00000236200	3	3	0
1	44494503	+	RNF220	ENSG00000187147	2	2	0
1	46278189	-	LRRC41	ENSG00000132128	2	2	0
1	47228727	+	RP1-18D14.7	ENSG00000226252	2	2	0
1	47377046	+	CMPK1	ENSG00000162368	1	2	0
1	49056164	+	RP11-141A19.1	ENSG00000229846	2	2	0
1	52470184	-	ZCCHC11	ENSG00000134744	1	2	0
1	52884903	+	ZYG11A	ENSG00000203995	1	4	0
1	58686223	-	MYSM1	ENSG00000162601	1	4	0
1	62492523	-	DOCK7	ENSG00000116641	1	2	0
1	67685719	+	GADD45A	ENSG00000116717	2	2	0
1	70252640	+	SRSF11	ENSG00000116754	1	3	0
1	71500507	-	NEGR1	ENSG00000172260	1	2	0
1	75787015	+	ACADM	ENSG00000117054	2	2	0
1	77944430	-	FUBP1	ENSG00000162613	1	3	0.021352
1	78656177	+	IFI44	ENSG00000137965	2	2	0
1	87329812	+	LMO4	ENSG00000143013	1	2	0
1	89874109	+	LRRC8D	ENSG00000171492	1	2	0.02823
1	93084000	+	MTF2	ENSG00000143033	1	2	0
1	93343561	-	CCDC18-AS1	ENSG00000223745	1	2	0
1	93675935	-	BCAR3	ENSG00000137936	1	3	0
1	95182203	+	TMEM56	ENSG00000152078	1	2	0
1	95182203	+	TMEM56-RWDD3	ENSG00000271092	1	2	0
1	96782274	+	PTBP2	ENSG00000117569	2	2	0
1	97490828	-	DPYD	ENSG00000188641	1	2	0
1	100267267	+	RTCA	ENSG00000137996	1	4	0
1	100352803	+	CDC14A	ENSG00000079335	2	2	0
1	103537828	+	RNPC3	ENSG00000185946	1	2	0
1	110354926	+	LAMTOR5-AS1	ENSG00000224699	1	3	0
1	111958282	-	KCND3	ENSG00000171385	2	2	0
1	112533089	-	ST7L	ENSG00000007341	1	2	0
1	114717923	-	CSDE1	ENSG00000009307	1	2	0.00555556
1	119140815	+	RP11-418J17.1	ENSG00000231365	2	2	0
1	119916199	-	NOTCH2	ENSG00000134250	2	2	0
1	145645892	+	GPR89A	ENSG00000117262	1	2	0
1	147158552	-	PRKAB2	ENSG00000131791	1	2	0
1	148533315	-	NBPF14	ENSG00000270629	2	2	0
1	150345940	+	PRPF3	ENSG00000117360	1	2	0
1	150673938	-	GOLPH3L	ENSG00000143457	1	4	0
1	151228141	+	PIP5K1A	ENSG00000143398	1	2	0
1	151542393	+	TUFT1	ENSG00000143367	1	4	0
1	151612128	-	RP11-404E16.1	ENSG00000250734	3	3	0
1	151623576	+	SNX27	ENSG00000143376	1	2	0
1	154178662	-	TPM3	ENSG00000143549	1	2	0
1	155179798	-	RP11-201K10.3	ENSG00000273088	3	3	0
1	156420685	-	C1orf61	ENSG00000125462	2	2	0
1	156644006	-	RP11-284F21.10	ENSG00000272405	1	2	0
1	160205629	+	PEA15	ENSG00000162734	8	8	0
1	162010048	-	OLFML2B	ENSG00000162745	2	2	0
1	162227483	+	NOS1AP	ENSG00000198929	3	3	0
1	162561981	+	UAP1	ENSG00000117143	3	3	0
1	164580922	+	PBX1	ENSG00000185630	2	2	0
1	165314195	-	LMX1A	ENSG00000162761	1	2	0
1	175415299	-	TNR	ENSG00000116147	5	5	0
1	176902555	-	ASTN1	ENSG00000152092	2	2	0
1	178513758	+	TEX35	ENSG00000240021	2	2	0
1	179845999	-	TOR1AIP2	ENSG00000169905	1	3	0
1	180382122	-	ACBD6	ENSG00000230124	1	4	0
1	182879732	+	DHX9	ENSG00000135829	1	2	0
1	197755484	-	DENND1B	ENSG00000213047	2	2	0
1	200376767	+	RP11-469A15.2	ENSG00000230623	3	3	0
1	202445902	+	PPP1R12B	ENSG00000077157	1	4	0
1	205748432	-	NUCKS1	ENSG00000069275	1	2	0
1	206423776	+	SRGAP2	ENSG00000266028	1	2	0
1	206915320	-	FCMR	ENSG00000162894	3	3	0
1	210456892	+	HHAT	ENSG00000054392	1	2	0
1	211662850	-	NEK2	ENSG00000117650	1	2	0
1	212729771	-	NSL1	ENSG00000117697	3	3	0
1	213015473	-	ANGEL2	ENSG00000174606	1	2	0
1	213985613	+	PROX1	ENSG00000117707	2	2	0
1	219201832	+	LYPLAL1	ENSG00000143353	2	2	0
1	224649692	+	CNIH3	ENSG00000143786	6	6	0
1	224961197	+	DNAH14	ENSG00000185842	4	4	0
1	227922816	-	WNT9A	ENSG00000143816	2	2	0
1	228263817	+	OBSCN	ENSG00000154358	2	2	0
1	229271559	-	RP5-1061H20.3	ENSG00000240524	2	2	0
1	230360050	-	PGBD5	ENSG00000177614	5	5	0
1	236146608	+	GPR137B	ENSG00000077585	4	4	0
1	239715626	-	CHRM3-AS2	ENSG00000233355	3	3	0
1	240287030	+	FMN2	ENSG00000155816	2	2	0
1	245084259	+	EFCAB2	ENSG00000203666	1	2	0
1	246877484	-	AHCTF1	ENSG00000153207	1	2	0.019466
1	944266	+	SAMD11	ENSG00000187634	1	2	0
1	1229433	-	SDF4	ENSG00000078808	2	2	0
1	1741207	-	SLC35E2	ENSG00000215790	2	2	0
1	3843779	-	CEP104	ENSG00000116198	1	2	0
1	6545926	-	NOL9	ENSG00000162408	1	2	0
1	8876589	-	ENO1-IT1	ENSG00000236269	2	3	0
1	9947515	+	NMNAT1	ENSG00000173614	2	3	0
1	9947515	+	RP11-84A14.4	ENSG00000228150	2	3	0
1	9947515	+	RN7SKP269	ENSG00000202415	2	3	0.043799
1	10400056	+	PGD	ENSG00000142657	1	2	0
1	11054675	-	SRM	ENSG00000116649	1	2	0
1	11678837	-	MAD2L2	ENSG00000116670	2	2	0.0166667
1	15741936	-	RP11-169K16.4	ENSG00000224459	1	2	0
1	20780107	-	HP1BP3	ENSG00000127483	1	3	0
1	21727599	-	USP48	ENSG00000090686	1	3	0
1	23692903	+	RPL11	ENSG00000142676	1	4	0
1	25243858	-	RSRP1	ENSG00000117616	1	2	0.0111111
1	26475249	+	HMGN2	ENSG00000198830	1	2	0.0111111
1	27326492	+	TMEM222	ENSG00000186501	1	2	0
1	27751434	+	FAM76A	ENSG00000009780	1	2	0
1	28241026	+	ATPIF1	ENSG00000130770	1	2	0
1	28507510	+	RCC1	ENSG00000180198	1	3	0.024097
1	28508318	+	SNHG3	ENSG00000242125	1	5	0
1	28672131	+	GMEB1	ENSG00000162419	1	2	0
1	29085147	+	EPB41	ENSG00000159023	1	3	0
1	30843873	+	RN7SKP91	ENSG00000222784	1	7	0.013273
1	31263917	-	SNRNP40	ENSG00000060688	1	3	0
1	32102089	+	TMEM39B	ENSG00000121775	1	2	0
1	32305136	+	HDAC1	ENSG00000116478	1	2	0
1	32370337	-	BSDC1	ENSG00000160058	1	2	0.0111111
1	32679858	+	RBBP4	ENSG00000162521	1	4	0
1	32775688	-	YARS	ENSG00000134684	2	3	0
1	32824318	+	S100PBP	ENSG00000116497	1	3	0
1	32958728	-	RNF19B	ENSG00000116514	1	4	0
1	34855927	-	SMIM12	ENSG00000163866	1	2	0
1	35184153	-	SFPQ	ENSG00000116560	1	4	0
1	35304027	+	ZMYM4	ENSG00000146463	1	3	0
1	36258478	+	THRAP3	ENSG00000054118	1	3	0
1	37702046	+	CDCA8	ENSG00000134690	1	3	0
1	39420527	+	MACF1	ENSG00000127603	1	3	0
1	39561010	-	PABPC4	ENSG00000090621	1	3	0
1	40273553	+	ZMPSTE24	ENSG00000084073	1	3	0
1	42786027	+	TMEM269	ENSG00000274386	2	2	0
1	42817686	+	ERMAP	ENSG00000164010	2	2	0.00208333
1	44819955	-	RNU5E-6P	ENSG00000202444	1	9	0
1	45160603	-	ZSWIM5	ENSG00000162415	1	3	0
1	45500270	+	MMACHC	ENSG00000132763	1	2	0
1	50499786	-	FAF1	ENSG00000185104	1	4	0
1	50972649	+	CDKN2C	ENSG00000123080	1	2	0.0111111
1	52350641	-	CC2D1B	ENSG00000154222	2	2	0
1	52772222	-	RPS13P2	ENSG00000228929	1	3	0
1	54102102	+	TCEANC2	ENSG00000116205	2	2	0
1	54347381	-	SSBP3	ENSG00000157216	1	3	0
1	67410946	-	SERBP1	ENSG00000142864	2	3	0.049443
1	67705347	-	GNG12	ENSG00000172380	1	3	0.035941
1	68475888	-	DEPDC1	ENSG00000024526	1	3	0
1	70172900	-	LRRC40	ENSG00000066557	1	3	0
1	71063420	-	ZRANB2	ENSG00000132485	1	4	0.014319
1	75787101	+	RABGGTB	ENSG00000137955	2	7	0
1	75787921	+	SNORD45A	ENSG00000207241	1	8	0
1	77722370	-	USP33	ENSG00000077254	1	3	0
1	77981325	+	GIPC2	ENSG00000137960	1	3	0
1	78004490	-	RP11-386I14.4	ENSG00000273338	3	5	0.04687
1	92273451	-	GLMN	ENSG00000174842	1	4	0
1	92310950	+	RPAP2	ENSG00000122484	1	3	0
1	92672796	-	EVI5	ENSG00000067208	1	3	0.036315
1	92833441	+	RPL5	ENSG00000122406	1	7	0
1	93472193	+	FNBP1L	ENSG00000137942	2	3	0
1	94191986	-	ARHGAP29	ENSG00000137962	1	3	0
1	99480694	-	LINC01708	ENSG00000224445	2	2	0
1	100023027	+	RP4-714D9.5	ENSG00000283761	2	3	0
1	107680234	-	VAV3	ENSG00000134215	1	3	0
1	108886896	+	GPSM2	ENSG00000121957	1	3	0
1	109095713	+	TMEM167B	ENSG00000215717	2	2	0
1	112623679	+	CAPZA1	ENSG00000116489	1	4	0
1	112845782	-	LINC01356	ENSG00000215866	1	2	0
1	116495061	-	RP5-1086K13.1	ENSG00000224950	1	2	0
1	117051087	-	RP11-27K13.3	ENSG00000236137	1	2	0
1	117088534	+	TTF2	ENSG00000116830	1	3	0
1	119722112	+	PHGDH	ENSG00000092621	1	3	0
1	147264109	+	CHD1L	ENSG00000131778	1	3	0.020987
1	148038786	-	RNVU1-7	ENSG00000206585	1	7	0
1	148330348	+	RP11-495P10.3	ENSG00000224481	4	4	0
1	149085545	-	NBPF9	ENSG00000269713	1	2	0
1	149471196	+	NBPF19	ENSG00000271383	1	2	0
1	151113559	+	GABPB2	ENSG00000143458	1	2	0
1	153916587	-	GATAD2B	ENSG00000143614	1	3	0
1	154583657	-	ADAR	ENSG00000160710	1	3	0
1	155913623	-	KIAA0907	ENSG00000132680	1	3	0.01825
1	156118048	+	LMNA	ENSG00000160789	1	2	0
1	160251058	-	DCAF8	ENSG00000132716	1	2	0.00277778
1	160358430	+	NCSTN	ENSG00000162736	1	2	0.0111111
1	165662611	-	ALDH9A1	ENSG00000143149	1	3	0
1	165836491	+	UCK2	ENSG00000143179	1	3	0
1	173488345	+	PRDX6	ENSG00000117592	1	3	0
1	174403803	+	RABGAP1L	ENSG00000152061	1	4	0
1	175011804	-	MRPS14	ENSG00000120333	1	2	0
1	180243884	+	LHX4	ENSG00000121454	1	2	0
1	185095504	+	RNF2	ENSG00000121481	1	3	0
1	193016122	-	UCHL5	ENSG00000116750	1	3	0
1	197117937	-	ASPM	ENSG00000066279	1	3	0
1	197169774	-	ZBTB41	ENSG00000177888	3	3	0
1	201516659	+	RP11-134G8.7	ENSG00000224536	1	2	0
1	201859599	+	IPO9	ENSG00000198700	1	3	0
1	203821019	+	ZBED6	ENSG00000257315	1	4	0
1	203821019	+	ZC3H11A	ENSG00000058673	1	4	0
1	204403628	-	PPP1R15B	ENSG00000158615	1	4	0
1	204550502	+	MDM4	ENSG00000198625	1	3	0
1	205302900	-	NUAK2	ENSG00000163545	1	2	0
1	205768867	-	RAB29	ENSG00000117280	1	3	0
1	207047055	-	YOD1	ENSG00000180667	1	5	0
1	207071817	+	PFKFB2	ENSG00000123836	2	2	0
1	207737507	+	CR1L	ENSG00000197721	1	2	0
1	211574688	-	SLC30A1	ENSG00000170385	1	3	0
1	220793078	+	MARC1	ENSG00000186205	1	3	0.042957
1	225860585	-	TMEM63A	ENSG00000196187	1	3	0
1	227031402	-	CDC42BPA	ENSG00000143776	2	3	0
1	230691287	+	COG2	ENSG00000135775	1	2	0.0111111
1	232964658	+	NTPCR	ENSG00000135778	1	3	0
1	233234535	-	PCNX2	ENSG00000135749	1	2	0.0111111
1	241631431	-	CHML	ENSG00000203668	1	3	0
1	243260422	+	SDCCAG8	ENSG00000054282	4	4	0
1	244427822	-	ADSS	ENSG00000035687	2	3	0
2	1283179	+	SNTG2	ENSG00000172554	6	6	0
2	1614730	-	AC144450.1	ENSG00000228613	13	13	0
2	1702584	-	PXDN	ENSG00000130508	2	2	0
2	1969227	-	MYT1L	ENSG00000186487	3	4	0
2	3060202	-	LINC01250	ENSG00000234423	2	2	0
2	3273788	-	TSSC1	ENSG00000032389	3	3	0
2	6988639	+	RNF144A	ENSG00000151692	9	9	0
2	7141473	-	RN7SKP112	ENSG00000223145	1	4	0
2	9527906	-	ADAM17	ENSG00000151694	1	2	0
2	9594708	-	YWHAQ	ENSG00000134308	1	3	0
2	9894765	+	TAF1B	ENSG00000115750	2	2	0
2	10052671	+	KLF11	ENSG00000172059	1	2	0
2	10129432	+	RRM2	ENSG00000171848	3	3	0
2	16756664	+	AC008069.1	ENSG00000223536	11	11	0
2	17609864	+	VSNL1	ENSG00000163032	2	2	0
2	17757761	+	2001-01-01	ENSG00000178295	1	2	0.0111111
2	20083035	-	AC098828.2	ENSG00000234378	14	14	0
2	23418437	+	KLHL29	ENSG00000119771	14	14	0
2	25287475	-	DNMT3A	ENSG00000119772	2	2	0
2	25369344	-	AC012074.2	ENSG00000235072	2	2	0
2	26259177	+	HADHB	ENSG00000138029	3	3	0
2	26886791	+	DPYSL5	ENSG00000157851	3	5	0
2	27317984	-	MPV17	ENSG00000115204	1	2	0
2	27441391	+	NRBP1	ENSG00000115216	2	2	0
2	27581729	+	C2orf16	ENSG00000221843	3	3	0
2	29245950	-	ALK	ENSG00000171094	17	17	0
2	30294885	+	LBH	ENSG00000213626	4	4	0
2	30622555	+	LCLAT1	ENSG00000172954	2	16	0
2	36884509	-	STRN	ENSG00000115808	1	3	0
2	38220541	-	AC009229.5	ENSG00000227292	1	2	0
2	38820400	-	DHX57	ENSG00000163214	1	2	0
2	39360761	-	MAP4K3	ENSG00000011566	1	3	0
2	39478430	+	AC007246.3	ENSG00000231312	1	2	0
2	40060943	+	SLC8A1-AS1	ENSG00000227028	2	2	0
2	45408933	-	SRBD1	ENSG00000068784	1	2	0.00555556
2	47160418	-	C2orf61	ENSG00000273269	1	3	0
2	47160418	-	CALM2	ENSG00000143933	1	3	0
2	47280772	-	AC073283.4	ENSG00000234690	1	5	0
2	47696061	+	MSH6	ENSG00000116062	7	8	0
2	47822753	-	FBXO11	ENSG00000138081	1	2	0.0111111
2	48074247	-	AC079807.4	ENSG00000230773	2	2	0
2	49060648	+	RP11-460M2.1	ENSG00000282890	2	2	0
2	50936230	-	NRXN1	ENSG00000179915	2	2	0
2	54586390	+	SPTBN1	ENSG00000115306	1	4	0
2	55314160	+	AC012358.8	ENSG00000240401	2	2	0
2	55671293	-	PNPT1	ENSG00000138035	1	2	0.0111111
2	55952875	+	RP11-481J13.1	ENSG00000272180	3	3	0
2	60000683	-	RP11-444A22.1	ENSG00000271955	2	2	0
2	60516596	-	BCL11A	ENSG00000119866	5	5	0
2	61224725	-	USP34	ENSG00000115464	1	3	0
2	64114242	-	PELI1	ENSG00000197329	1	2	0
2	69334447	-	GFPT1	ENSG00000198380	1	3	0
2	69894818	+	SNRNP27	ENSG00000124380	10	10	0
2	70190568	-	C2orf42	ENSG00000115998	13	13	0
2	71046424	-	AC007040.8	ENSG00000236469	2	3	0
2	71335086	+	ZNF638	ENSG00000075292	1	3	0
2	76445302	-	RN7SKP203	ENSG00000200488	2	5	0.034606
2	77538557	-	LRRTM4	ENSG00000176204	5	5	0
2	84574987	+	DNAH6	ENSG00000115423	2	2	0
2	84916131	+	AC022210.2	ENSG00000213399	3	3	0
2	85612560	+	USP39	ENSG00000168883	1	14	0
2	86563075	+	AC015971.2	ENSG00000228363	5	5	0
2	88030393	-	KRCC1	ENSG00000172086	1	2	0
2	91601371	+	AC116050.1	ENSG00000278131	10	10	0
2	96601655	-	KANSL3	ENSG00000114982	3	3	0
2	96687339	+	FER1L5	ENSG00000249715	2	2	0
2	97086059	-	FAHD2B	ENSG00000144199	2	2	0
2	97960836	-	TMEM131	ENSG00000075568	1	2	0.0111111
2	98806507	-	KIAA1211L	ENSG00000196872	1	2	0
2	99654998	-	AFF3	ENSG00000144218	2	2	0
2	100836048	+	AC092168.2	ENSG00000232034	16	16	0
2	100836048	+	NPAS2	ENSG00000170485	16	16	0
2	101099060	-	TBC1D8	ENSG00000204634	1	4	0
2	103986024	+	LINC01965	ENSG00000256637	2	2	0
2	105330055	+	AC012360.4	ENSG00000235319	4	4	0
2	107402631	+	AC096669.1	ENSG00000225588	3	3	0
2	107495159	-	LINC01885	ENSG00000237880	13	15	0
2	108524380	-	GCC2-AS1	ENSG00000214184	13	14	0
2	108975424	-	EDAR	ENSG00000135960	11	11	0
2	109285367	+	SH3RF3	ENSG00000172985	13	13	0
2	109552506	-	SEPT10	ENSG00000186522	1	2	0
2	109614693	+	SOWAHC	ENSG00000198142	2	2	0
2	110167920	-	NPHP1	ENSG00000144061	14	14	0
2	111605899	+	RP11-68E19.2	ENSG00000280878	2	2	0
2	111975946	+	MERTK	ENSG00000153208	2	2	0
2	112531564	+	TTL	ENSG00000114999	2	2	0
2	113219399	-	PAX8	ENSG00000125618	2	2	0
2	113259935	+	PAX8-AS1	ENSG00000189223	4	4	0
2	117832144	+	DDX18	ENSG00000088205	1	3	0
2	118005759	-	CCDC93	ENSG00000125633	1	2	0
2	121530973	+	RP11-204L24.2	ENSG00000265451	1	2	0
2	121686528	+	NIFK-AS1	ENSG00000236859	1	17	0
2	127798972	-	WDR33	ENSG00000136709	1	3	0
2	128277505	-	HS6ST1	ENSG00000136720	2	2	0
2	129069253	-	AC068483.1	ENSG00000238277	5	5	0
2	132255579	-	ANKRD30BL	ENSG00000163046	2	2	0.023403
2	135244118	-	ZRANB3	ENSG00000121988	1	3	0
2	137286840	+	THSD7B	ENSG00000144229	2	2	0
2	138609639	+	AC092620.3	ENSG00000237772	4	4	0
2	142010119	-	LRP1B	ENSG00000168702	3	3	0
2	145300114	-	AC064865.1	ENSG00000235435	2	2	0
2	147860709	+	ACVR2A	ENSG00000121989	1	2	0
2	147937008	-	ORC4	ENSG00000115947	3	3	0
2	148881819	-	AC105402.4	ENSG00000231079	3	3	0
2	149024365	+	KIF5C	ENSG00000168280	10	10	0
2	150486348	-	RND3	ENSG00000115963	2	2	0
2	156676414	+	LINC01958	ENSG00000283436	1	2	0
2	158209590	-	CCDC148	ENSG00000153237	2	2	0
2	159834152	-	LY75	ENSG00000054219	5	5	0
2	159834152	-	LY75-CD302	ENSG00000248672	5	5	0
2	168753915	+	CERS6	ENSG00000172292	1	26	0
2	176124420	+	HOXD9	ENSG00000128709	1	2	0
2	176130545	+	HOXD8	ENSG00000175879	4	4	0
2	176131559	-	HOXD-AS2	ENSG00000237380	1	2	0
2	177256508	-	NFE2L2	ENSG00000116044	1	3	0
2	178427971	+	AC009948.5	ENSG00000223960	2	2	0
2	181570631	-	CERKL	ENSG00000188452	3	3	0
2	182406384	-	PDE1A	ENSG00000115252	1	4	0
2	187041760	+	AC007319.1	ENSG00000224063	3	3	0
2	189856222	+	PMS1	ENSG00000064933	1	2	0
2	190917072	+	GLS	ENSG00000115419	2	3	0
2	191007453	-	STAT1	ENSG00000115415	2	2	0
2	191262731	+	MYO1B	ENSG00000128641	20	20	0
2	196149939	-	STK17B	ENSG00000081320	1	2	0
2	196436126	-	HECW2	ENSG00000138411	2	2	0
2	197495488	-	HSPD1	ENSG00000144381	1	4	0
2	197786132	-	BOLL	ENSG00000152430	9	9	0
2	197804827	+	PLCL1	ENSG00000115896	2	2	0
2	199783376	-	FTCDNL1	ENSG00000226124	1	6	0
2	200724979	-	LINC01792	ENSG00000237166	4	4	0
2	202301598	+	NOP58	ENSG00000055044	1	5	0
2	205354228	+	PARD3B	ENSG00000116117	2	2	0.04611
2	205797228	+	NRP2	ENSG00000118257	2	2	0
2	206017293	-	INO80D	ENSG00000114933	1	2	0
2	207608120	-	METTL21A	ENSG00000144401	1	2	0.0111111
2	207712155	+	CCNYL1	ENSG00000163249	1	2	0
2	208025346	-	PLEKHM3	ENSG00000178385	1	2	0
2	211953478	-	ERBB4	ENSG00000178568	1	2	0
2	214994222	-	ABCA12	ENSG00000144452	3	3	0
2	218002291	-	TNS1	ENSG00000079308	12	13	0
2	218738548	+	TTLL4	ENSG00000135912	1	5	0
2	218891599	+	WNT10A	ENSG00000135925	2	2	0
2	219176609	+	FAM134A	ENSG00000144567	2	2	0
2	219382880	-	DNPEP	ENSG00000123992	9	9	0
2	219460359	+	SPEG	ENSG00000072195	4	4	0
2	219552284	-	OBSL1	ENSG00000124006	7	7	0
2	222268524	-	PAX3	ENSG00000135903	21	21	0
2	223057388	+	KCNE4	ENSG00000152049	2	2	0
2	226892177	+	RHBDD1	ENSG00000144468	2	2	0.00208333
2	229180964	-	PID1	ENSG00000153823	1	2	0
2	230305389	+	SP140	ENSG00000079263	3	3	0
2	230870668	+	ITM2C	ENSG00000135916	5	6	0
2	232330759	+	DIS3L2	ENSG00000144535	2	2	0
2	233693989	+	UGT1A10	ENSG00000242515	2	2	0
2	233693989	+	UGT1A6	ENSG00000167165	2	2	0
2	233693989	+	UGT1A7	ENSG00000244122	2	2	0
2	233693989	+	UGT1A8	ENSG00000242366	2	2	0
2	233693989	+	UGT1A9	ENSG00000241119	2	2	0
2	238296808	+	RP11-5O24.1	ENSG00000283635	4	4	0
2	239268268	-	HDAC4	ENSG00000068024	7	7	0
2	240139130	-	OTOS	ENSG00000178602	2	2	0
2	3388435	+	TRAPPC12	ENSG00000171853	2	2	0
2	10675859	-	NOL10	ENSG00000115761	1	3	0
2	18161083	+	KCNS3	ENSG00000170745	2	2	0
2	20254710	-	PUM2	ENSG00000055917	1	2	0
2	21358668	+	AC011752.1	ENSG00000231204	2	2	0
2	21358668	+	AC067959.1	ENSG00000233005	2	2	0
2	24503751	+	NCOA1	ENSG00000084676	1	2	0
2	25072126	+	EFR3B	ENSG00000084710	2	2	0
2	27622888	+	RP11-158I13.2	ENSG00000259080	2	3	0
2	27622888	+	ZNF512	ENSG00000243943	2	3	0
2	38099111	-	CYP1B1	ENSG00000138061	1	2	0
2	38564997	-	HNRNPLL	ENSG00000143889	1	2	0
2	39073939	-	SOS1	ENSG00000115904	1	2	0
2	42170759	+	EML4	ENSG00000143924	2	2	0
2	42715978	+	MTA3	ENSG00000057935	2	3	0
2	45735431	+	PRKCE	ENSG00000171132	1	2	0
2	52231437	+	AC007682.1	ENSG00000231918	1	2	0
2	53890686	-	PSME4	ENSG00000068878	1	2	0
2	55042021	-	RTN4	ENSG00000115310	1	4	0
2	58222584	-	FANCL	ENSG00000115392	4	4	0
2	59384348	-	AC007131.2	ENSG00000233891	4	4	0
2	60912211	+	REL	ENSG00000162924	8	8	0
2	61143375	-	AC016747.3	ENSG00000212978	1	2	0
2	62706139	+	EHBP1	ENSG00000115504	3	3	0
2	65372292	-	SPRED2	ENSG00000198369	1	2	0
2	65629462	-	AC007389.3	ENSG00000235725	2	2	0
2	66433371	-	MEIS1-AS3	ENSG00000226819	3	3	0
2	68251838	-	RP11-474G23.1	ENSG00000273398	2	2	0
2	68922319	+	GKN3P	ENSG00000283586	5	5	0
2	72269271	-	EXOC6B	ENSG00000144036	1	3	0
2	72954380	-	SFXN5	ENSG00000144040	2	2	0
2	74426044	-	RTKN	ENSG00000114993	2	2	0
2	79512722	+	CTNNA2	ENSG00000066032	2	2	0
2	84869976	-	TRABD2A	ENSG00000186854	1	3	0
2	85341434	-	PEBP1P2	ENSG00000270532	2	2	0.0111111
2	86930361	+	RGPD1	ENSG00000187627	2	2	0
2	101765160	+	MAP4K4	ENSG00000071054	1	2	0
2	107338451	-	LINC01789	ENSG00000229457	2	2	0
2	110096766	-	MALL	ENSG00000144063	2	2	0
2	111270808	+	AC068491.2	ENSG00000229118	2	2	0
2	111873188	-	ANAPC1	ENSG00000153107	1	2	0
2	112645556	-	AC079922.3	ENSG00000237753	1	2	0
2	119441038	-	SCTR	ENSG00000080293	2	2	0
2	121231892	-	TFCP2L1	ENSG00000115112	2	2	0
2	124151103	+	CNTNAP5	ENSG00000155052	3	3	0
2	127648033	+	GPR17	ENSG00000144230	2	2	0
2	130172711	-	SMPD4	ENSG00000136699	2	2	0
2	135724056	+	R3HDM1	ENSG00000048991	3	3	0
2	144004400	-	GTDC1	ENSG00000121964	2	2	0
2	151441283	+	RIF1	ENSG00000080345	1	2	0
2	152751519	+	ARL6IP6	ENSG00000177917	4	4	0
2	157471090	-	CYTIP	ENSG00000115165	2	2	0
2	165893594	-	TTC21B	ENSG00000123607	1	2	0
2	167040992	+	XIRP2	ENSG00000163092	2	2	0
2	169700528	+	KLHL23	ENSG00000213160	2	2	0
2	169700528	+	PHOSPHO2	ENSG00000144362	2	2	0
2	169840631	+	UBR3	ENSG00000144357	4	4	0
2	170378511	+	MYO3B	ENSG00000071909	2	2	0
2	174614170	-	WIPF1	ENSG00000115935	1	3	0
2	178548429	+	TTN-AS1	ENSG00000237298	3	3	0
2	181484728	+	ITGA4	ENSG00000115232	2	2	0
2	184887461	+	ZNF804A	ENSG00000170396	3	3	0
2	187994193	-	LINC01090	ENSG00000231689	1	2	0
2	188679568	-	AC079613.1	ENSG00000223523	1	2	0
2	189682519	+	ANKAR	ENSG00000151687	3	3	0
2	190055823	+	C2orf88	ENSG00000187699	1	2	0
2	191685985	+	NABP1	ENSG00000173559	1	2	0
2	195704434	+	SLC39A10	ENSG00000196950	1	4	0
2	197605904	-	RFTN2	ENSG00000162944	2	2	0
2	200814958	+	BZW1	ENSG00000082153	1	2	0
2	206189224	-	GPR1	ENSG00000183671	2	2	0
2	213152221	-	IKZF2	ENSG00000030419	1	2	0
2	213665683	+	SPAG16	ENSG00000144451	1	2	0
2	216065720	-	PECR	ENSG00000115425	2	2	0
2	218270251	-	AAMP	ENSG00000127837	2	2	0
2	224559285	-	CUL3	ENSG00000036257	1	2	0
2	231455820	-	NCL	ENSG00000115053	1	5	0
2	231455820	-	SNORA75	ENSG00000206885	1	5	0
2	235012790	+	SH3BP4	ENSG00000130147	2	2	0
2	238354083	+	TRAF3IP1	ENSG00000204104	3	4	0
2	239947415	-	NDUFA10	ENSG00000130414	2	2	0
2	241036228	-	AC005237.4	ENSG00000225521	2	2	0
2	241065583	+	SNED1	ENSG00000162804	5	5	0
2	241228029	-	HDLBP	ENSG00000115677	1	4	0
2	3580219	+	RPS7	ENSG00000171863	1	2	0.00277778
2	8983747	-	MBOAT2	ENSG00000143797	1	2	0
2	9216290	+	ASAP2	ENSG00000151693	1	2	0.0111111
2	9963786	+	GRHL1	ENSG00000134317	1	2	0
2	11168114	+	PQLC3	ENSG00000162976	1	2	0
2	11311240	-	ROCK2	ENSG00000134318	1	3	0
2	11454296	-	E2F6	ENSG00000169016	2	2	0
2	23856549	-	ATAD2B	ENSG00000119778	1	3	0
2	26042785	+	RAB10	ENSG00000084733	1	3	0
2	26211116	-	HADHA	ENSG00000084754	1	3	0
2	27007848	+	MAPRE3	ENSG00000084764	1	2	0
2	27470066	-	IFT172	ENSG00000138002	1	2	0
2	27669491	+	SLC4A1AP	ENSG00000163798	1	2	0.00416667
2	27876173	-	RBKS	ENSG00000171174	2	2	0
2	28397887	+	FOSL2	ENSG00000075426	2	3	0
2	28772828	+	PPP1CB	ENSG00000213639	1	3	0.021041
2	28802721	+	SPDYA	ENSG00000163806	1	3	0
2	28897578	+	WDR43	ENSG00000163811	2	3	0
2	32310071	+	YIPF4	ENSG00000119820	2	3	0
2	36557016	-	FEZ2	ENSG00000171055	1	2	0.0111111
2	38337495	-	ATL2	ENSG00000119787	1	4	0
2	38882560	+	MORN2	ENSG00000188010	2	2	0
2	42052737	+	PKDCC	ENSG00000162878	1	5	0
2	43697909	+	PLEKHH2	ENSG00000152527	1	2	0
2	46581919	-	PIGF	ENSG00000151665	1	2	0.0111111
2	46904558	-	MCFD2	ENSG00000180398	1	2	0.0111111
2	48217639	+	RN7SKP224	ENSG00000201010	2	5	0
2	48473749	+	PPP1R21	ENSG00000162869	1	3	0
2	61885942	-	CCT4	ENSG00000115484	1	3	0
2	61894704	+	COMMD1	ENSG00000173163	1	3	0
2	63959532	-	VPS54	ENSG00000143952	1	4	0
2	65088188	-	RAB1A	ENSG00000138069	1	3	0
2	67398663	+	ETAA1	ENSG00000143971	2	3	0
2	69907894	+	MXD1	ENSG00000059728	2	3	0
2	70088931	+	PCBP1	ENSG00000169564	1	4	0
2	73423284	+	ALMS1	ENSG00000116127	1	2	0.0111111
2	77793051	+	AC105399.2	ENSG00000237077	2	3	0
2	84906621	+	TMSB10	ENSG00000034510	2	4	0
2	85008771	+	KCMF1	ENSG00000176407	1	3	0
2	85367639	+	ELMOD3	ENSG00000115459	2	4	0
2	85434582	+	SH2D6	ENSG00000152292	1	2	0
2	85608354	-	C2orf68	ENSG00000168887	1	2	0
2	96186579	-	STARD7	ENSG00000084090	3	3	0
2	97657825	-	ACTR1B	ENSG00000115073	1	2	0
2	101271482	-	RNF149	ENSG00000163162	1	3	0
2	108489590	+	GCC2	ENSG00000135968	1	2	0
2	112431258	-	RGPD8	ENSG00000169629	1	2	0
2	112593461	+	AC012442.5	ENSG00000243389	1	3	0
2	112843819	+	RP11-67L14.1	ENSG00000280228	2	2	0
2	113915510	+	ACTR3	ENSG00000115091	2	3	0
2	114005618	-	U3	ENSG00000212182	2	2	0.0111111
2	119762269	+	PTPN4	ENSG00000088179	1	3	0
2	121530996	+	RNU4ATAC	ENSG00000264229	1	6	0
2	127498693	-	IWS1	ENSG00000163166	1	3	0
2	127871296	-	AMMECR1L	ENSG00000144233	3	3	0
2	131122339	+	PLEKHB2	ENSG00000115762	1	2	0
2	133391347	-	NCKAP5	ENSG00000176771	2	2	0
2	133596155	+	RN7SKP93	ENSG00000200708	1	4	0
2	138437988	-	AC097721.2	ENSG00000228043	1	2	0
2	149375551	+	LYPD6	ENSG00000187123	2	2	0
2	149576331	-	MMADHC	ENSG00000168288	1	3	0
2	152713466	-	PRPF40A	ENSG00000196504	1	3	0
2	159748988	+	MARCH7	ENSG00000136536	1	3	0
2	160274536	-	RBMS1	ENSG00000153250	1	3	0
2	166180763	-	RN7SKP152	ENSG00000222376	1	3	0
2	171939799	+	HAT1	ENSG00000128708	1	3	0
2	177220476	+	HNRNPA3	ENSG00000170144	1	3	0.035262
2	186624547	+	ITGAV	ENSG00000138448	1	2	0.00555556
2	187540474	-	TFPI	ENSG00000003436	1	3	0
2	188312176	+	GULP1	ENSG00000144366	1	3	0
2	190222427	-	HIBCH	ENSG00000198130	2	3	0
2	197286103	-	ANKRD44-IT1	ENSG00000236977	2	2	0
2	197423378	-	SF3B1	ENSG00000115524	1	3	0
2	197518564	+	MOB4	ENSG00000115540	1	2	0.00555556
2	200830033	+	RNU6-31P	ENSG00000207116	4	4	0
2	201235740	+	CASP8	ENSG00000064012	1	2	0
2	201808710	+	CDK15	ENSG00000138395	1	2	0
2	202917223	+	CARF	ENSG00000138380	1	2	0
2	206221385	+	GPR1-AS	ENSG00000279220	2	2	0
2	208245792	-	IDH1	ENSG00000138413	1	2	0.0111111
2	208357105	+	PIKFYVE	ENSG00000115020	1	3	0
2	210028708	+	RP11-260M2.1	ENSG00000272807	1	2	0
2	210556662	+	CPS1	ENSG00000021826	1	4	0.005902
2	216499300	+	RPL37A	ENSG00000197756	1	3	0
2	226787538	-	IRS1	ENSG00000169047	1	2	0
2	227560811	+	AGFG1	ENSG00000173744	1	3	0
2	229648072	-	DNER	ENSG00000187957	1	3	0
2	229915261	-	TRIP12	ENSG00000153827	1	3	0
2	229936925	+	FBXO36	ENSG00000153832	1	2	0
2	231713122	+	PTMA	ENSG00000187514	1	3	0
2	233465773	+	DGKD	ENSG00000077044	3	3	0
2	236201688	+	AC079135.1	ENSG00000233611	1	4	0
2	237734284	+	LRRFIP1	ENSG00000124831	1	3	0
2	241323802	+	SEPT2	ENSG00000168385	2	3	0
2	241760534	+	D2HGDH	ENSG00000180902	1	3	0
3	8424140	-	LMCD1-AS1	ENSG00000227110	3	3	0
3	8739939	-	SSUH2	ENSG00000125046	9	9	0
3	9476012	+	SETD5	ENSG00000168137	2	3	0
3	9505171	-	LHFPL4	ENSG00000156959	2	2	0
3	10313351	-	SEC13	ENSG00000157020	2	2	0
3	11246365	+	HRH1	ENSG00000196639	3	3	0
3	11365510	+	ATG7	ENSG00000197548	1	2	0
3	13555013	+	FBLN2	ENSG00000163520	2	2	0
3	13874136	-	WNT7A	ENSG00000154764	8	8	0
3	14125572	+	TMEM43	ENSG00000170876	5	5	0
3	14301800	-	RP11-536I6.2	ENSG00000255021	2	2	0
3	14772987	+	C3orf20	ENSG00000131379	2	2	0
3	15047064	+	NR2C2	ENSG00000177463	1	2	0
3	15309370	-	SH3BP5	ENSG00000131370	4	6	0
3	16958329	+	PLCL2	ENSG00000154822	1	2	0.0111111
3	17680831	-	TBC1D5	ENSG00000131374	1	3	0
3	20994788	+	SGO1-AS1	ENSG00000231304	3	3	0
3	21997368	-	ZNF385D	ENSG00000151789	2	2	0
3	23922091	-	NKIRAS1	ENSG00000197885	3	3	0
3	23977820	+	NR1D2	ENSG00000174738	2	2	0
3	24256066	-	THRB	ENSG00000151090	2	3	0
3	25524451	+	RARB	ENSG00000077092	1	5	0
3	27843260	+	LINC01980	ENSG00000225548	1	2	0
3	29600245	+	RBMS3	ENSG00000144642	2	2	0
3	32543244	-	DYNC1LI1	ENSG00000144635	1	2	0
3	37110045	-	LRRFIP2	ENSG00000093167	4	4	0
3	38120393	-	ACAA1	ENSG00000060971	2	2	0
3	38478138	+	ACVR2B	ENSG00000114739	2	2	0
3	39107880	-	GORASP1	ENSG00000114745	3	3	0
3	42020666	+	TRAK1	ENSG00000182606	2	2	0
3	42664507	+	ZBTB47	ENSG00000114853	3	3	0
3	44428128	+	LINC01988	ENSG00000283036	3	3	0
3	45492560	-	LARS2-AS1	ENSG00000232455	3	3	0
3	46021579	-	XCR1	ENSG00000173578	5	6	0
3	47579822	-	CSPG5	ENSG00000114646	5	7	0
3	48159064	-	CDC25A	ENSG00000164045	2	3	0
3	48592512	-	COL7A1	ENSG00000114270	3	3	0
3	48951319	+	ARIH2	ENSG00000177479	1	2	0.0111111
3	49076975	-	QRICH1	ENSG00000198218	6	6	0
3	49153205	-	RP11-694I15.7	ENSG00000270441	1	2	0
3	49288836	-	USP4	ENSG00000114316	4	4	0
3	49359757	-	RHOA	ENSG00000067560	2	4	0
3	50140907	-	SEMA3F-AS1	ENSG00000235016	7	7	0
3	50276713	+	SEMA3B	ENSG00000012171	3	3	0
3	50327971	-	TUSC2	ENSG00000114383	2	2	0
3	50676717	+	DOCK3	ENSG00000088538	2	2	0
3	53704407	+	CACNA1D	ENSG00000157388	2	2	0
3	55515927	-	ERC2	ENSG00000187672	7	7	0
3	56072131	+	RN7SKP45	ENSG00000200379	1	3	0
3	56922964	-	ARHGEF3	ENSG00000163947	6	6	0
3	59070905	+	CTD-2185K10.1	ENSG00000243295	3	3	0
3	62168087	+	PTPRG	ENSG00000144724	3	3	0
3	63295443	+	SYNPR	ENSG00000163630	4	4	0
3	64445381	+	RP11-14D22.1	ENSG00000244564	8	8	0
3	64685895	+	ADAMTS9-AS2	ENSG00000241684	6	7	0
3	66195942	+	SLC25A26	ENSG00000144741	1	2	0.0111111
3	71308538	-	FOXP1	ENSG00000114861	3	3	0
3	71611817	+	RP11-154H23.4	ENSG00000277855	1	5	0
3	73456948	-	PDZRN3	ENSG00000121440	1	2	0
3	81611014	-	GBE1	ENSG00000114480	1	4	0
3	82019838	+	LINC02008	ENSG00000239440	2	2	0
3	86066861	+	CADM2	ENSG00000175161	15	16	0
3	101662104	-	RNY1P12	ENSG00000201121	1	3	0
3	101662104	-	ZBTB11	ENSG00000066422	1	3	0
3	107349895	-	RP11-446H18.5	ENSG00000239828	5	5	0
3	107919247	+	LINC00636	ENSG00000240423	3	3	0
3	113148968	+	RP11-572M11.4	ENSG00000240057	5	5	0
3	121654074	-	HCLS1	ENSG00000180353	1	4	0
3	121654074	-	RN7SL172P	ENSG00000243544	1	4	0
3	122219707	+	CASR	ENSG00000036828	6	6	0
3	123193404	+	PDIA5	ENSG00000065485	2	2	0
3	123359191	-	ADCY5	ENSG00000173175	2	2	0
3	123544134	-	HACD2	ENSG00000206527	4	4	0
3	125178862	-	SLC12A8	ENSG00000221955	3	3	0
3	125264473	-	ZNF148	ENSG00000163848	3	3	0
3	125570902	-	OSBPL11	ENSG00000144909	4	4	0
3	126017600	-	SLC41A3	ENSG00000114544	3	3	0
3	126552503	-	C3orf22	ENSG00000180697	4	4	0
3	126992676	+	PLXNA1	ENSG00000114554	2	2	0
3	127580098	-	TPRA1	ENSG00000163870	4	4	0
3	128126134	-	RUVBL1	ENSG00000175792	4	4	0
3	128463769	-	DNAJB8	ENSG00000179407	13	14	0
3	128483166	-	GATA2	ENSG00000179348	2	2	0
3	128814751	+	RAB7A	ENSG00000075785	1	2	0.0111111
3	128960271	-	KIAA1257	ENSG00000114656	3	3	0
3	128960271	-	RP11-723O4.6	ENSG00000187695	3	3	0
3	129431258	-	MBD4	ENSG00000129071	1	2	0
3	129958631	-	RP11-93K22.6	ENSG00000250643	3	4	0
3	132465396	+	DNAJC13	ENSG00000138246	1	3	0
3	133743432	+	TFP1	ENSG00000242337	2	2	0
3	137772117	+	LINC01210	ENSG00000239513	2	2	0
3	138456534	+	ESYT3	ENSG00000158220	2	2	0
3	139495083	+	RP11-319G6.1	ENSG00000248932	1	2	0
3	140459736	+	CLSTN2	ENSG00000158258	1	2	0
3	141057631	+	SPSB4	ENSG00000175093	2	2	0
3	141292657	+	PXYLP1	ENSG00000155893	2	2	0
3	141423270	+	ZBTB38	ENSG00000177311	1	2	0
3	142208735	-	GK5	ENSG00000175066	4	6	0
3	142323261	-	XRN1	ENSG00000114127	2	2	0
3	142530655	-	ATR	ENSG00000175054	4	4	0
3	147395850	-	ZIC4	ENSG00000174963	1	2	0
3	147397701	+	ZIC1	ENSG00000152977	2	2	0
3	149959081	-	ANKUB1	ENSG00000206199	1	2	0
3	151806165	-	AADACL2-AS1	ENSG00000242908	1	7	0
3	155039930	+	MME	ENSG00000196549	1	2	0
3	156099736	+	KCNAB1	ENSG00000169282	2	2	0
3	156542704	-	SSR3	ENSG00000114850	1	2	0.00277778
3	160769614	+	PPM1L	ENSG00000163590	1	3	0
3	168609527	+	EGFEM1P	ENSG00000206120	4	4	0
3	170258638	+	PRKCI	ENSG00000163558	3	3	0
3	170908636	-	EIF5A2	ENSG00000163577	3	3	0
3	171810636	-	PLD1	ENSG00000075651	4	4	0
3	172198729	+	FNDC3B	ENSG00000075420	3	4	0
3	172937201	-	SPATA16	ENSG00000144962	2	2	0
3	173313199	+	RP11-324C10.1	ENSG00000237473	1	2	0
3	177566580	+	LINC00578	ENSG00000228221	6	6	0
3	179624445	+	NDUFB5	ENSG00000136521	1	2	0
3	180829131	-	CCDC39	ENSG00000145075	16	17	0
3	180829131	-	FLYWCH1P1	ENSG00000239516	16	17	0
3	181409003	+	SOX2-OT	ENSG00000242808	1	3	0
3	183819214	-	MAP6D1	ENSG00000180834	2	2	0
3	183819214	-	RP11-449K6.5	ENSG00000283765	2	2	0.0111111
3	185124227	-	C3orf70	ENSG00000187068	1	9	0
3	185737977	-	IGF2BP2	ENSG00000073792	1	2	0.0111111
3	186152626	-	DGKG	ENSG00000058866	9	9	0
3	186794044	-	RFC4	ENSG00000163918	1	2	0
3	188259315	+	LPP	ENSG00000145012	8	8	0
3	192797884	-	MB21D2	ENSG00000180611	1	2	0.0111111
3	195099082	-	XXYLT1	ENSG00000173950	6	6	0
3	195770080	-	MUC4	ENSG00000145113	2	2	0
3	195909841	+	TNK2-AS1	ENSG00000224614	1	3	0
3	197951175	+	RPL35A	ENSG00000182899	1	3	0
3	283733	+	CHL1	ENSG00000134121	2	2	0
3	4333731	-	SUMF1	ENSG00000144455	3	3	0
3	6515210	+	AC069277.2	ENSG00000189229	1	2	0
3	8871052	-	RAD18	ENSG00000070950	2	2	0
3	12935793	-	IQSEC1	ENSG00000144711	2	2	0
3	15733347	-	ANKRD28	ENSG00000206560	1	2	0
3	16605442	-	DAZL	ENSG00000092345	3	3	0
3	29591616	-	RBMS3-AS2	ENSG00000203506	2	2	0
3	29600245	+	RP11-9J18.1	ENSG00000283563	3	3	0
3	38246968	+	OXSR1	ENSG00000172939	1	2	0
3	39152618	-	CSRNP1	ENSG00000144655	2	2	0
3	42789575	-	RP11-70C1.3	ENSG00000235288	1	2	0
3	42789575	-	RP4-613B23.5	ENSG00000280571	1	2	0
3	43455123	-	ANO10	ENSG00000160746	2	2	0
3	45594499	+	LIMD1	ENSG00000144791	1	2	0
3	46357507	+	CCR2	ENSG00000121807	2	2	0
3	47188136	+	KIF9-AS1	ENSG00000227398	1	2	0
3	48753814	-	PRKAR2A	ENSG00000114302	1	4	0
3	49916591	-	MON1A	ENSG00000164077	1	2	0
3	51476579	-	DCAF1	ENSG00000145041	1	2	0
3	58723562	-	C3orf67	ENSG00000163689	2	2	0
3	60673542	-	FHIT	ENSG00000189283	2	3	0
3	62306396	-	PTPRG-AS1	ENSG00000241472	3	3	0
3	66015458	-	MAGI1	ENSG00000151276	1	2	0
3	68345209	+	FAM19A1	ENSG00000183662	2	2	0
3	72816349	-	SHQ1	ENSG00000144736	2	2	0
3	75333500	-	MYLKP1	ENSG00000228868	2	2	0
3	77039997	+	ROBO2	ENSG00000185008	4	4	0
3	88059398	-	CGGBP1	ENSG00000163320	3	3	0
3	97517740	+	EPHA6	ENSG00000080224	2	2	0
3	99944363	+	CMSS1	ENSG00000184220	2	2	0
3	100365250	-	TOMM70	ENSG00000154174	1	4	0
3	105522580	+	ALCAM	ENSG00000170017	2	2	0
3	111741412	+	PHLDB2	ENSG00000144824	1	2	0
3	111741412	+	PLCXD2	ENSG00000240891	1	2	0
3	114087951	+	QTRT2	ENSG00000151576	1	2	0
3	119435675	-	TMEM39A	ENSG00000176142	1	4	0
3	119487699	+	POGLUT1	ENSG00000163389	1	2	0
3	125475111	-	SNX4	ENSG00000114520	1	2	0
3	129038744	+	EFCC1	ENSG00000114654	2	2	0
3	129061887	+	GP9	ENSG00000169704	2	2	0
3	131163327	+	NEK11	ENSG00000114670	2	2	0
3	132792252	+	NPHP3-AS1	ENSG00000248724	2	2	0
3	136195688	-	MSL2	ENSG00000174579	3	3	0
3	149369434	-	TM4SF1	ENSG00000169908	2	2	0
3	149713815	-	WWTR1	ENSG00000018408	5	5	0
3	149814937	+	RNF13	ENSG00000082996	1	3	0
3	150628036	+	SELENOT	ENSG00000198843	1	2	0
3	152147737	-	RP11-246A10.1	ENSG00000239941	1	4	0
3	158729880	-	RARRES1	ENSG00000118849	2	2	0
3	159964222	-	IL12A-AS1	ENSG00000244040	2	2	0
3	164776056	-	LINC01324	ENSG00000241767	2	2	0
3	168059735	-	GOLIM4	ENSG00000173905	2	2	0
3	169923405	+	SAMD7	ENSG00000187033	2	2	0
3	170429523	+	CLDN11	ENSG00000013297	2	2	0
3	177081757	-	TBL1XR1	ENSG00000177565	1	3	0
3	179119471	-	RP11-360P21.2	ENSG00000229102	2	2	0
3	183529973	-	KLHL6	ENSG00000172578	2	2	0
3	184015697	-	ABCC5	ENSG00000114770	1	4	0
3	184321351	+	EIF4G1	ENSG00000114867	4	4	0
3	186441061	+	LINC02020	ENSG00000234548	2	2	0
3	186550893	-	TBCCD1	ENSG00000113838	1	2	0
3	190543199	+	IL1RAP	ENSG00000196083	1	2	0
3	195524095	-	PPP1R2	ENSG00000184203	1	2	0
3	196314834	-	RP11-447L10.1	ENSG00000272741	1	2	0
3	196314834	-	TCTEX1D2	ENSG00000213123	1	2	0
3	196373485	-	UBXN7	ENSG00000163960	2	2	0
3	197261965	-	DLG1	ENSG00000075711	1	2	0
3	2089144	-	RN7SKP144	ENSG00000223040	2	6	0
3	5128994	+	ARL8B	ENSG00000134108	1	2	0.028985
3	9891316	+	JAGN1	ENSG00000171135	1	2	0
3	10036683	+	FANCD2	ENSG00000144554	1	4	0
3	10151616	+	VHL	ENSG00000134086	1	2	0.0111111
3	12840145	-	RPL32	ENSG00000144713	3	4	0
3	14174441	-	XPC	ENSG00000154767	1	2	0
3	14945558	-	FGD5-AS1	ENSG00000225733	1	2	0
3	15054546	-	MRPS25	ENSG00000131368	1	3	0
3	15233109	+	CAPN7	ENSG00000131375	1	4	0
3	15255573	+	SH3BP5-AS1	ENSG00000224660	1	4	0
3	23273878	+	UBE2E2	ENSG00000182247	3	8	0
3	23919497	+	RPL15	ENSG00000174748	2	3	0
3	31943416	-	OSBPL10	ENSG00000144645	1	3	0
3	36685262	+	RN7SKP227	ENSG00000201315	2	9	0
3	38364025	+	XYLB	ENSG00000093217	2	2	0
3	42836493	+	ACKR2	ENSG00000144648	2	2	0
3	42836493	+	KRBOX1	ENSG00000240747	2	2	0
3	42836493	+	RP11-136C24.3	ENSG00000273291	2	2	0
3	42836493	+	RP11-141M3.6	ENSG00000273328	2	2	0
3	47917596	-	MAP4	ENSG00000047849	1	4	0
3	48285008	+	ZNF589	ENSG00000164048	1	2	0
3	48457847	+	ATRIP	ENSG00000164053	1	2	0
3	48457847	+	RP13-794C1.1	ENSG00000282827	1	2	0
3	50001138	+	RBM6	ENSG00000004534	1	3	0
3	52206131	+	ALAS1	ENSG00000023330	1	2	0
3	52267192	-	WDR82	ENSG00000164091	2	2	0
3	52547219	+	SMIM4	ENSG00000168273	2	2	0
3	52690780	+	GNL3	ENSG00000163938	2	5	0
3	52690780	+	SNORD19B	ENSG00000238862	2	5	0
3	52700632	-	GLT8D1	ENSG00000016864	2	2	0
3	52767125	-	NEK4	ENSG00000114904	1	2	0
3	53022462	-	RP11-894J14.5	ENSG00000272305	1	3	0
3	53022462	-	SFMBT1	ENSG00000163935	1	3	0
3	53184164	+	PRKCD	ENSG00000163932	1	2	0
3	53330841	-	DCP1A	ENSG00000272886	1	2	0.0111111
3	54170895	+	CACNA2D3	ENSG00000157445	1	4	0
3	63814501	-	AC136289.1	ENSG00000224479	1	2	0
3	66382123	-	LRIG1	ENSG00000144749	1	2	0
3	67661472	+	SUCLG2-AS1	ENSG00000241316	1	2	0.00555556
3	68991607	-	EOGT	ENSG00000163378	2	2	0
3	72396848	-	RYBP	ENSG00000163602	1	3	0
3	73062029	+	EBLN2	ENSG00000255423	1	2	0.0111111
3	105850648	-	CBLB	ENSG00000114423	2	3	0
3	107233379	-	LINC00882	ENSG00000242759	1	2	0
3	107575658	+	BBX	ENSG00000114439	1	4	0
3	112641220	-	CCDC80	ENSG00000091986	1	2	0
3	113671054	-	USF3	ENSG00000176542	1	2	0.00555556
3	119660781	-	COX17	ENSG00000138495	1	2	0
3	119660781	-	POPDC2	ENSG00000121577	1	2	0
3	122463355	-	KPNA1	ENSG00000114030	1	3	0
3	129169815	-	CNBP	ENSG00000169714	1	3	0
3	132231843	-	CPNE4	ENSG00000196353	2	2	0
3	133588700	+	CDV3	ENSG00000091527	1	2	0.00138889
3	136264235	+	PCCB	ENSG00000114054	2	3	0
3	136337823	-	STAG1	ENSG00000118007	1	3	0
3	136838063	-	RP11-731C17.2	ENSG00000273486	2	2	0
3	136946785	+	IL20RB	ENSG00000174564	2	3	0
3	136946785	+	NCK1	ENSG00000158092	2	3	0
3	139352278	+	MRPS22	ENSG00000175110	1	2	0
3	139584292	-	NMNAT3	ENSG00000163864	1	2	0
3	139584292	-	RN7SKP124	ENSG00000201600	1	2	0.0111111
3	142020994	-	TFDP2	ENSG00000114126	1	3	0
3	142879259	-	PCOLCE2	ENSG00000163710	1	3	0
3	143044454	+	U2SURP	ENSG00000163714	1	3	0
3	152303730	+	MBNL1	ENSG00000152601	1	3	0
3	155877137	+	GMPS	ENSG00000163655	1	3	0
3	160383339	-	RP11-432B6.3	ENSG00000248710	1	2	0
3	160405472	+	SMC4	ENSG00000113810	1	3	0
3	169091808	-	MECOM	ENSG00000085276	1	2	0
3	169765007	-	TERC	ENSG00000270141	1	8	0
3	169765007	-	Telomerase-vert	ENSG00000277925	1	8	0
3	179207552	+	PIK3CA	ENSG00000121879	1	3	0
3	179603879	-	MRPL47	ENSG00000136522	1	2	0.0111111
3	181231775	+	RNU6-4P	ENSG00000206932	4	5	0.030416
3	182957645	-	DCUN1D1	ENSG00000043093	1	3	0
3	184172428	+	DVL3	ENSG00000161202	1	3	0
3	186784811	+	EIF4A2	ENSG00000156976	1	4	0
3	186784813	+	SNORD2	ENSG00000238942	2	5	0
3	187734641	-	BCL6	ENSG00000113916	2	2	0
3	191323862	-	UTS2B	ENSG00000188958	1	2	0
3	191391920	+	CCDC50	ENSG00000152492	1	2	0.00277778
3	192093186	+	RN7SKP222	ENSG00000222583	1	3	0
3	194618521	-	TMEM44	ENSG00000145014	1	2	0
3	196050679	-	TFRC	ENSG00000072274	1	4	0
3	197984446	+	LMLN	ENSG00000185621	2	2	0
4	502739	+	PIGG	ENSG00000174227	6	6	0
4	912139	-	GAK	ENSG00000178950	2	2	0
4	1003807	+	IDUA	ENSG00000127415	3	3	0
4	1025546	+	FGFRL1	ENSG00000127418	1	2	0
4	1200182	-	SPON2	ENSG00000159674	4	4	0
4	1216698	-	CTBP1	ENSG00000159692	2	3	0
4	1694094	-	SLBP	ENSG00000163950	1	2	0
4	1807571	+	FGFR3	ENSG00000068078	2	2	0
4	2060875	+	NAT8L	ENSG00000185818	2	2	0
4	2854247	+	ADD1	ENSG00000087274	1	3	0
4	3374665	+	RGS12	ENSG00000159788	2	2	0
4	4453725	-	STX18	ENSG00000168818	1	2	0.0111111
4	5543219	-	EVC2	ENSG00000173040	1	4	0
4	5923472	-	C4orf50	ENSG00000181215	2	2	0
4	6174812	-	JAKMIP1	ENSG00000152969	1	3	0
4	6377172	-	PPP2R2C	ENSG00000074211	3	3	0
4	6997268	+	AC097382.5	ENSG00000187904	1	4	0
4	6997268	+	TBC1D14	ENSG00000132405	1	4	0
4	6997270	+	RN7SKP292	ENSG00000202392	1	6	0
4	7098500	-	RP11-367J11.3	ENSG00000245468	3	3	0
4	7227652	+	SORCS2	ENSG00000184985	2	2	0.032191
4	7933159	-	AFAP1	ENSG00000196526	3	3	0
4	8431003	-	ACOX3	ENSG00000087008	2	2	0
4	8869807	-	HMX1	ENSG00000215612	2	2	0
4	14929184	-	CPEB2-AS1	ENSG00000247624	4	4	0
4	28516130	+	RP11-123O22.1	ENSG00000250064	2	2	0
4	37668881	-	RELL1	ENSG00000181826	3	3	0
4	40621757	-	RBM47	ENSG00000163694	3	3	0
4	42657080	-	ATP8A1	ENSG00000124406	9	9	0
4	44444798	-	KCTD8	ENSG00000183783	3	3	0
4	47914055	-	NFXL1	ENSG00000170448	3	3	0
4	47997931	+	NIPAL1	ENSG00000163293	4	4	0
4	49006043	+	CWH43	ENSG00000109182	2	2	0
4	61733239	+	ADGRL3	ENSG00000150471	1	2	0
4	64953723	-	RP11-707A18.1	ENSG00000250125	2	3	0
4	67429682	-	RP11-584P21.2	ENSG00000250075	2	2	0
4	67429682	-	RNU1-63P	ENSG00000206629	2	2	0.0111111
4	68548444	-	UGT2B17	ENSG00000197888	3	4	0
4	69040707	+	UGT2B26P	ENSG00000250919	2	2	0
4	70703102	-	RNU6-784P	ENSG00000207058	2	3	0
4	70986272	+	MOB1B	ENSG00000173542	1	2	0
4	75508287	-	RCHY1	ENSG00000163743	2	2	0
4	77804438	-	CNOT6L	ENSG00000138767	1	2	0
4	79122354	+	LINC01088	ENSG00000249307	2	3	0
4	80623723	+	C4orf22	ENSG00000197826	7	7	0
4	82377294	+	RP11-127B20.3	ENSG00000272677	3	27	0
4	82425017	-	HNRNPDL	ENSG00000152795	1	3	0
4	82689189	-	SCD5	ENSG00000145284	3	4	0
4	83438002	-	HELQ	ENSG00000163312	1	2	0
4	83494332	-	FAM175A	ENSG00000163322	3	3	0
4	85100721	+	RN7SKP48	ENSG00000201901	6	7	0
4	85976400	+	ARHGAP24	ENSG00000138639	4	4	0
4	88522155	-	PYURF	ENSG00000145337	2	2	0
4	88682464	+	HERC3	ENSG00000138641	3	3	0
4	90617422	+	CCSER1	ENSG00000184305	4	4	0
4	93085143	+	GRID2	ENSG00000152208	3	3	0
4	94799303	+	BMPR1B	ENSG00000138696	1	3	0
4	97446906	-	RP11-681L8.1	ENSG00000254044	4	4	0
4	97446906	-	STPG2	ENSG00000163116	4	4	0
4	98995998	+	METAP1	ENSG00000164024	4	4	0
4	99109411	+	RP11-696N14.1	ENSG00000246090	1	18	0
4	99885575	-	LAMTOR3	ENSG00000109270	2	2	0
4	100179889	+	RP11-15B17.1	ENSG00000245322	2	2	0
4	100576660	-	EMCN	ENSG00000164035	2	2	0
4	101342475	-	PPP3CA	ENSG00000138814	5	5	0
4	107611095	-	PAPSS1	ENSG00000138801	7	7	0
4	108572532	-	RPL34-AS1	ENSG00000234492	2	2	0
4	108651944	+	OSTC	ENSG00000198856	1	2	0
4	108965735	-	COL25A1	ENSG00000188517	2	2	0
4	115013476	-	NDST4	ENSG00000138653	2	2	0
4	118219027	+	NDST3	ENSG00000164100	3	3	0
4	119237473	+	USP53	ENSG00000145390	3	3	0
4	122848769	+	FGF2	ENSG00000138685	2	2	0
4	128085565	+	LARP1B	ENSG00000138709	3	3	0
4	132054740	-	RP11-789C2.1	ENSG00000251598	3	3	0
4	137207999	-	RP11-138I17.1	ENSG00000248869	1	2	0
4	138843319	-	RP11-371F15.3	ENSG00000250195	2	2	0
4	139045139	+	NOCT	ENSG00000151014	2	2	0
4	140360004	+	SCOC	ENSG00000153130	2	2	0
4	153216416	+	TRIM2	ENSG00000109654	2	2	0
4	154733324	+	LRAT	ENSG00000121207	6	6	0
4	157231461	+	GRIA2	ENSG00000120251	12	12	0
4	158794673	-	RNU6-128P	ENSG00000206703	3	3	0
4	158809589	+	FNIP2	ENSG00000052795	1	2	0
4	158918779	-	C4orf45	ENSG00000164123	2	2	0
4	162062088	-	FSTL5	ENSG00000168843	2	2	0
4	164787311	+	LINC01207	ENSG00000248771	1	2	0
4	166962380	-	SPOCK3	ENSG00000196104	3	3	0
4	168677849	+	PALLD	ENSG00000129116	12	12	0
4	171813933	+	GALNTL6	ENSG00000174473	2	2	0
4	173538455	+	HAND2-AS1	ENSG00000237125	14	14	0
4	177342627	+	NEIL3	ENSG00000109674	1	2	0
4	185535211	-	PDLIM3	ENSG00000154553	5	5	0
4	188097549	-	TRIML2	ENSG00000179046	2	2	0
4	765366	-	RP11-440L14.1	ENSG00000249592	2	2	0
4	961552	-	DGKQ	ENSG00000145214	2	2	0
4	2409671	-	ZFYVE28	ENSG00000159733	1	2	0
4	10585727	-	CLNK	ENSG00000109684	2	2	0
4	13430182	-	RAB28	ENSG00000157869	1	2	0
4	13865651	+	LINC01182	ENSG00000250634	2	2	0
4	15005036	+	CPEB2	ENSG00000137449	2	2	0
4	15131203	-	RP11-665G4.1	ENSG00000249252	3	3	0
4	17917728	-	LCORL	ENSG00000178177	3	3	0
4	22411600	-	ADGRA3	ENSG00000152990	1	2	0
4	26074832	+	RP11-263J14.1	ENSG00000283314	1	2	0
4	36610180	-	RP11-722M1.1	ENSG00000248215	2	2	0
4	38827707	-	TLR1	ENSG00000174125	1	2	0
4	38827707	-	TLR6	ENSG00000174130	1	2	0
4	42125624	-	BEND4	ENSG00000188848	3	3	0
4	53799105	+	RP11-231C18.3	ENSG00000282278	1	2	0
4	55406965	+	TMEM165	ENSG00000134851	1	2	0
4	56477950	+	SRP72	ENSG00000174780	1	2	0
4	69578404	-	RP11-401E5.2	ENSG00000251177	2	2	0
4	84949879	-	WDFY3	ENSG00000163625	2	2	0
4	89709281	+	RP11-115D19.1	ENSG00000251095	2	2	0
4	104335512	+	RP11-729M20.1	ENSG00000251170	3	3	0
4	105984772	+	NPNT	ENSG00000168743	2	2	0
4	112612886	-	ZGRF1	ENSG00000138658	1	2	0
4	134261468	-	RP11-400D2.2	ENSG00000251199	2	2	0
4	139131803	-	ELF2	ENSG00000109381	1	3	0
4	141103745	-	RNF150	ENSG00000170153	1	2	0
4	141222111	+	ZNF330	ENSG00000109445	2	3	0
4	145159738	-	OTUD4	ENSG00000164164	1	2	0
4	147481176	+	EDNRA	ENSG00000151617	2	2	0
4	151103771	+	RPS3A	ENSG00000145425	2	3	0
4	155279796	+	AC097467.2	ENSG00000250910	3	3	0
4	163907239	-	MARCH1	ENSG00000145416	1	2	0
4	169689599	+	CLCN3	ENSG00000109572	2	2	0
4	182194493	+	TENM3	ENSG00000218336	2	2	0
4	183957666	+	STOX2	ENSG00000173320	2	2	0
4	1679393	-	FAM53A	ENSG00000174137	1	2	0
4	6816288	+	KIAA0232	ENSG00000170871	1	3	0
4	15094027	-	RN7SKP170	ENSG00000199420	1	5	0
4	15536455	+	CC2D2A	ENSG00000048342	1	2	0
4	17485376	-	QDPR	ENSG00000151552	2	2	0
4	19650183	+	RP11-608O21.1	ENSG00000248515	1	3	0
4	23791238	-	PPARGC1A	ENSG00000109819	1	2	0.00555556
4	24538026	-	DHX15	ENSG00000109606	1	3	0
4	36159635	-	ARAP2	ENSG00000047365	1	2	0
4	39456035	-	RPL9	ENSG00000163682	3	3	0
4	39761541	+	UBE2K	ENSG00000078140	4	4	0
4	39895897	-	PDS5A	ENSG00000121892	1	3	0.027212
4	41405203	+	LIMCH1	ENSG00000064042	1	5	0
4	47826173	-	CORIN	ENSG00000145244	1	2	0
4	53141657	-	SCFD2	ENSG00000184178	1	3	0
4	57014817	+	POLR2B	ENSG00000047315	1	3	0
4	73127109	-	ANKRD17	ENSG00000132466	1	3	0
4	77161924	+	CCNG2	ENSG00000138764	1	2	0
4	81594290	-	RASGEF1B	ENSG00000138670	2	2	0
4	82354073	-	HNRNPD	ENSG00000138668	1	4	0
4	82445401	+	ENOPH1	ENSG00000145293	2	3	0
4	83090723	-	PLAC8	ENSG00000145287	1	3	0
4	88275209	-	PPM1K	ENSG00000163644	1	2	0
4	102261890	-	SLC39A8	ENSG00000138821	1	2	0
4	102806677	-	UBE2D3	ENSG00000109332	1	3	0
4	109992369	+	EGF	ENSG00000138798	1	3	0
4	109992369	+	RNU6-35P	ENSG00000207260	1	3	0.0111111
4	110180576	-	ELOVL6	ENSG00000170522	1	3	0
4	112230162	-	RP11-73K9.2	ENSG00000260526	1	2	0
4	114604464	+	UGT8	ENSG00000174607	1	2	0.0111111
4	121061280	-	NDNF	ENSG00000173376	1	2	0
4	124683829	-	ANKRD50	ENSG00000151458	1	2	0.0111111
4	127722174	+	INTU	ENSG00000164066	1	2	0
4	127943400	-	MFSD8	ENSG00000164073	1	4	0
4	128888224	-	SCLT1	ENSG00000151466	1	3	0
4	139685360	-	RN7SKP237	ENSG00000201533	1	3	0
4	140552468	+	ELMOD2	ENSG00000179387	1	2	0
4	143309533	+	RP11-364L4.3	ENSG00000250969	2	3	0
4	145486893	+	SMAD1	ENSG00000170365	1	2	0.0111111
4	163140525	-	NAF1	ENSG00000145414	1	3	0
4	165085662	-	TMEM192	ENSG00000170088	1	2	0
5	478281	+	CTD-2228K2.7	ENSG00000225138	2	2	0
5	670287	-	TPPP	ENSG00000171368	3	3	0
5	758062	-	ZDHHC11B	ENSG00000206077	3	3	0
5	1008961	+	NKD2	ENSG00000145506	5	6	0
5	1487289	-	LPCAT1	ENSG00000153395	1	3	0
5	5253643	+	ADAMTS16	ENSG00000145536	2	2	0
5	16484180	-	FAM134B	ENSG00000154153	4	4	0
5	16617619	+	CTC-461F20.1	ENSG00000250415	7	7	0
5	16617619	+	RP11-260E18.1	ENSG00000246214	7	7	0
5	17345638	+	RN7SKP133	ENSG00000201715	2	4	0.039017
5	20254900	-	CDH18	ENSG00000145526	1	2	0
5	21907328	-	CDH12	ENSG00000154162	2	2	0
5	31762929	+	PDZD2	ENSG00000133401	5	6	0
5	32148409	-	GOLPH3	ENSG00000113384	1	3	0
5	34173296	-	RP11-1023L17.1	ENSG00000215158	2	2	0
5	35125850	-	PRLR	ENSG00000113494	7	7	0
5	38594321	-	LIFR	ENSG00000113594	2	3	0
5	40834587	-	RPL37	ENSG00000145592	1	6	0
5	41414045	-	PLCXD3	ENSG00000182836	2	2	0
5	43075243	+	ZNF131	ENSG00000172262	7	7	0
5	43483536	-	TMEM267	ENSG00000151881	3	3	0
5	52797054	+	ITGA1	ENSG00000213949	1	2	0.0111111
5	53995256	-	ARL15	ENSG00000185305	4	4	0
5	55164604	+	GPX8	ENSG00000164294	1	2	0
5	56130776	-	ANKRD55	ENSG00000164512	2	2	0
5	56260407	-	RNA5SP185	ENSG00000212265	1	3	0
5	59010701	-	PDE4D	ENSG00000113448	1	5	0
5	63959840	-	RP11-158J3.2	ENSG00000248285	13	13	0
5	64722515	-	SREK1IP1	ENSG00000153006	1	2	0
5	65589715	-	TRIM23	ENSG00000113595	1	2	0
5	65781468	+	NLN	ENSG00000123213	2	2	0
5	66144528	+	SREK1	ENSG00000153914	3	4	0
5	69288901	-	CCDC125	ENSG00000183323	2	2	0
5	69492611	-	RP11-241G9.3	ENSG00000249295	5	5	0
5	71518149	+	BDP1	ENSG00000145734	2	2	0
5	73505429	+	BTF3	ENSG00000145741	1	2	0.0111111
5	75456671	-	COL4A3BP	ENSG00000113163	1	3	0
5	77030783	+	AGGF1	ENSG00000164252	7	7	0
5	78509048	-	LHFPL2	ENSG00000145685	4	4	0
5	79170288	-	DMGDH	ENSG00000132837	2	2	0
5	79686487	+	PAPD4	ENSG00000164329	2	3	0
5	79980122	-	MTX3	ENSG00000177034	1	2	0
5	80082371	-	CTD-2201I18.1	ENSG00000249825	2	2	0
5	81205637	+	RASGRF2	ENSG00000113319	2	2	0
5	83056359	-	TMEM167A	ENSG00000174695	1	2	0.0111111
5	94569518	-	KIAA0825	ENSG00000185261	2	2	0
5	95197796	-	MCTP1	ENSG00000175471	2	2	0
5	95512917	-	TTC37	ENSG00000198677	1	2	0
5	96935456	-	CTD-2260A17.2	ENSG00000247121	3	3	0
5	97572377	+	LINC01340	ENSG00000250331	1	2	0
5	103265542	+	C5orf30	ENSG00000181751	1	2	0.0111111
5	103487467	-	PDZPH1P	ENSG00000226926	4	4	0
5	109699804	-	RN7SKP230	ENSG00000202512	2	7	0
5	111512559	+	STARD4-AS1	ENSG00000246859	3	3	0
5	111722520	-	NREP	ENSG00000134986	1	2	0
5	112406333	-	EPB41L4A	ENSG00000129595	1	2	0
5	115296654	-	CCDC112	ENSG00000164221	4	4	0
5	119277320	+	TNFAIP8	ENSG00000145779	2	3	0
5	120537560	+	PRR16	ENSG00000184838	2	2	0
5	121060763	+	CTD-2613O8.1	ENSG00000248853	17	17	0
5	122368967	+	SNCAIP	ENSG00000064692	1	3	0
5	123560533	+	CSNK1G3	ENSG00000151292	1	2	0.0111111
5	124304235	-	LINC01170	ENSG00000253807	11	11	0
5	126625653	+	PHAX	ENSG00000164902	1	2	0
5	127030672	-	MARCH3	ENSG00000173926	4	4	0
5	128551859	+	SLC27A6	ENSG00000113396	8	8	0
5	128670900	+	CTC-573M9.1	ENSG00000248634	1	6	0
5	130114401	+	CHSY3	ENSG00000198108	3	3	0
5	132227984	-	P4HA2	ENSG00000072682	3	3	0
5	132825618	-	SHROOM1	ENSG00000164403	2	2	0
5	133012564	-	ZCCHC10	ENSG00000155329	1	3	0
5	134977683	+	CATSPER3	ENSG00000152705	2	2	0
5	135161640	+	C5orf66	ENSG00000224186	6	6	0
5	137752828	-	HNRNPA0	ENSG00000177733	1	3	0
5	139125020	-	SIL1	ENSG00000120725	3	3	0
5	139652128	+	CXXC5	ENSG00000171604	4	4	0
5	140540599	-	SRA1	ENSG00000213523	1	2	0
5	140711308	+	VTRNA1-1	ENSG00000199990	1	14	0.041412
5	140718957	+	VTRNA1-2	ENSG00000202111	1	12	0
5	140726206	+	VTRNA1-3	ENSG00000202515	1	9	0
5	141298149	-	TAF7	ENSG00000178913	3	3	0
5	141658793	-	ARAP3	ENSG00000120318	1	2	0
5	142407945	+	AC005592.2	ENSG00000231185	13	13	0
5	143048920	+	ARHGAP26	ENSG00000145819	1	2	0
5	143521778	-	CTD-2050E21.1	ENSG00000249429	1	5	0
5	143706439	+	CTB-57H20.1	ENSG00000249881	2	2	0
5	144159320	-	YIPF5	ENSG00000145817	1	3	0
5	144535639	-	RN7SKP246	ENSG00000201423	1	8	0
5	146041584	+	SH3RF2	ENSG00000156463	2	2	0
5	150408085	-	CD74	ENSG00000019582	5	5	0
5	151704547	-	RN7SKP232	ENSG00000222102	1	9	0
5	152083383	+	LINC01933	ENSG00000254226	7	7	0
5	157265053	-	CTC-248O19.1	ENSG00000253653	2	2	0
5	157843110	-	CLINT1	ENSG00000113282	1	2	0.0111111
5	159489748	-	CTB-76P12.1	ENSG00000283413	8	8	0
5	168459290	+	WWC1	ENSG00000113645	5	5	0
5	170572365	+	KCNIP1	ENSG00000182132	2	26	0
5	171409597	+	NPM1	ENSG00000181163	2	3	0
5	172768234	-	DUSP1	ENSG00000120129	1	3	0
5	172845183	+	ERGIC1	ENSG00000113719	1	14	0
5	173315416	-	STC2	ENSG00000113739	1	2	0
5	173888880	+	CPEB4	ENSG00000113742	3	3	0
5	177096816	+	FGFR4	ENSG00000160867	2	2	0
5	177433885	+	GRK6	ENSG00000198055	2	3	0
5	177455435	+	PRR7	ENSG00000131188	13	13	0
5	177592372	+	TMED9	ENSG00000184840	8	8	0
5	179794838	+	LTC4S	ENSG00000213316	5	5	0
5	179794838	+	MAML1	ENSG00000161021	5	5	0
5	180631152	-	FLT4	ENSG00000037280	1	3	0
5	1064252	-	SLC12A7	ENSG00000113504	2	2	0
5	1884141	+	CTD-2194D22.3	ENSG00000249116	2	2	0
5	1933900	+	RP11-259O2.1	ENSG00000248994	2	2	0
5	6616388	-	NSUN2	ENSG00000037474	3	3	0
5	10249417	-	FAM173B	ENSG00000150756	2	2	0
5	11201328	-	CTNND2	ENSG00000169862	2	2	0
5	14697764	+	OTULIN	ENSG00000154124	1	2	0
5	24567927	-	CDH10	ENSG00000040731	1	2	0.00555556
5	27487040	+	LINC01021	ENSG00000250337	1	6	0
5	38258500	+	EGFLAM	ENSG00000164318	2	2	0
5	52043252	+	LINC02118	ENSG00000248789	1	2	0
5	61661148	-	RP11-2O17.2	ENSG00000248529	2	2	0
5	64933510	+	CWC27	ENSG00000153015	1	3	0
5	77381617	+	PDE8B	ENSG00000113231	1	2	0
5	77629888	-	OTP	ENSG00000171540	1	4	0
5	77747220	-	TBCA	ENSG00000171530	1	2	0
5	79322833	+	JMY	ENSG00000152409	1	2	0
5	92492361	-	RP11-133F8.2	ENSG00000249776	2	2	0
5	93975328	-	FAM172A	ENSG00000113391	1	4	0
5	94673701	+	SLF1	ENSG00000133302	1	4	0
5	96702527	+	CAST	ENSG00000153113	2	2	0
5	111410408	+	CAMK4	ENSG00000152495	2	2	0
5	118918473	-	DTWD2	ENSG00000169570	1	2	0
5	127408193	+	MEGF10	ENSG00000145794	2	2	0
5	129616431	+	ADAMTS19	ENSG00000145808	2	2	0
5	129904288	-	CTC-575N7.1	ENSG00000251680	3	3	0
5	132472804	-	AC116366.6	ENSG00000234290	1	2	0
5	135028381	-	PITX1	ENSG00000069011	3	3	0
5	136170131	+	SMAD5	ENSG00000113658	2	2	0
5	138768263	+	CTNNA1	ENSG00000044115	3	3	0
5	139278030	+	MATR3	ENSG00000280987	1	2	0.02847
5	149368156	+	PCYOX1L	ENSG00000145882	2	2	0
5	149943723	-	PDE6A	ENSG00000132915	3	3	0
5	152619836	-	LINC01470	ENSG00000249484	1	2	0
5	171249034	+	RANBP17	ENSG00000204764	3	3	0
5	171442586	+	FGF18	ENSG00000156427	1	2	0
5	176061190	-	RP11-826N14.2	ENSG00000248469	2	2	0
5	176549059	+	CDHR2	ENSG00000074276	2	2	0
5	177333516	-	LMAN2	ENSG00000169223	1	2	0
5	177782887	-	FAM153A	ENSG00000170074	2	2	0
5	178781599	-	AACSP1	ENSG00000250420	2	2	0
5	180860701	-	ZFP62	ENSG00000196670	1	2	0
5	470805	-	PP7080	ENSG00000188242	1	3	0
5	803963	-	ZDHHC11	ENSG00000188818	1	4	0
5	867995	-	BRD9	ENSG00000028310	1	3	0
5	903439	+	TRIP13	ENSG00000071539	1	3	0
5	6732547	+	PAPD7	ENSG00000112941	2	3	0
5	6848406	-	RN7SKP79	ENSG00000200243	2	11	0
5	10435573	+	MARCH6	ENSG00000145495	1	4	0
5	16764691	-	MYO10	ENSG00000145555	1	3	0
5	31233342	+	CDH6	ENSG00000113361	1	2	0
5	32437334	-	ZFR	ENSG00000056097	1	3	0
5	32790948	+	NPR3	ENSG00000113389	3	3	0
5	34032136	-	C1QTNF3	ENSG00000082196	1	2	0
5	36881295	+	NIPBL	ENSG00000164190	1	3	0.03617
5	38571800	+	LIFR-AS1	ENSG00000244968	2	2	0
5	39017552	-	RICTOR	ENSG00000164327	1	3	0
5	40776414	-	PRKAA1	ENSG00000132356	3	3	0
5	41733236	-	OXCT1	ENSG00000083720	2	3	0
5	44818210	+	MRPS30	ENSG00000112996	1	3	0.020636
5	53587580	+	NDUFS4	ENSG00000164258	1	3	0
5	57236777	+	GPBP1	ENSG00000062194	1	3	0
5	60950188	+	NDUFAF2	ENSG00000164182	1	4	0
5	61180296	+	SMIM15-AS1	ENSG00000251279	1	2	0
5	61357866	+	ZSWIM6	ENSG00000130449	1	3	0
5	62536985	+	IPO11	ENSG00000086200	1	3	0
5	62536985	+	KIF2A	ENSG00000068796	1	3	0
5	65519300	-	CENPK	ENSG00000123219	1	3	0
5	72307047	-	MRPS27	ENSG00000113048	1	4	0
5	72348606	+	PTCD2	ENSG00000049883	1	2	0
5	73726117	+	ARHGEF28	ENSG00000214944	1	3	0
5	78974986	-	ARSB	ENSG00000113273	1	2	0
5	79170288	-	RNY3P1	ENSG00000201955	3	13	0
5	82278351	-	RPS23	ENSG00000186468	1	3	0
5	87286485	+	RASA1	ENSG00000145715	1	3	0
5	88206804	-	TMEM161B	ENSG00000164180	1	3	0
5	88975620	+	MEF2C-AS1	ENSG00000248309	1	2	0
5	103187680	+	PPIP5K2	ENSG00000145725	2	3	0
5	108891511	+	FER	ENSG00000151422	1	4	0
5	111506544	-	STARD4	ENSG00000164211	2	2	0
5	113101550	-	MCC	ENSG00000171444	1	3	0
5	113526714	+	YTHDC2	ENSG00000047188	3	3	0
5	116450266	+	SEMA6A-AS1	ENSG00000248445	1	2	0
5	123104617	+	PRDM6	ENSG00000061455	1	2	0.0111111
5	131279495	+	CDC42SE2	ENSG00000158985	1	3	0
5	131479178	-	CTC-432M15.3	ENSG00000273217	1	4	0
5	131479178	-	RAPGEF6	ENSG00000158987	1	4	0
5	132366424	-	AC034220.3	ENSG00000233006	3	3	0
5	132939225	-	AFF4	ENSG00000072364	1	4	0
5	134437434	+	AC005355.1	ENSG00000250994	1	2	0
5	135352839	-	H2AFY	ENSG00000113648	3	4	0
5	136080536	-	VTRNA2-1	ENSG00000270123	1	13	0.007019
5	136080536	-	Vault	ENSG00000278815	1	13	0.016525
5	138555490	-	HSPA9	ENSG00000113013	1	4	0
5	139281989	+	SNHG4	ENSG00000281398	1	5	0
5	146176716	-	LARS	ENSG00000133706	1	3	0
5	149982825	+	SLC26A2	ENSG00000155850	2	2	0
5	150373088	+	TCOF1	ENSG00000070814	1	2	0
5	154048840	+	MFAP3	ENSG00000037749	2	2	0
5	154452058	+	SAP30L	ENSG00000164576	1	2	0.0111111
5	160410256	-	SLU7	ENSG00000164609	1	2	0
5	165610022	+	CTC-535M15.2	ENSG00000253693	1	3	0
5	169585015	+	SPDL1	ENSG00000040275	1	4	0
5	175628250	+	RN7SKP148	ENSG00000222111	1	13	0
5	175937777	-	THOC3	ENSG00000051596	2	2	0
5	178205982	+	HNRNPAB	ENSG00000197451	1	3	0
5	179619045	-	HNRNPH1	ENSG00000169045	1	3	0.030322
5	179837226	+	SQSTM1	ENSG00000161011	1	3	0
5	180502344	+	CNOT6	ENSG00000113300	1	2	0.042902
6	2684264	-	MYLK4	ENSG00000145949	3	3	0
6	3069165	+	RIPK1	ENSG00000137275	2	2	0
6	3184549	-	RP1-40E16.9	ENSG00000230269	2	2	0
6	3229741	-	TUBB2B	ENSG00000137285	1	9	0
6	3296714	-	SLC22A23	ENSG00000137266	4	4	0
6	5270735	+	FARS2	ENSG00000145982	4	4	0
6	7311223	-	SSR1	ENSG00000124783	1	4	0
6	10748123	+	TMEM14B	ENSG00000137210	3	3	0
6	11324083	-	NEDD9	ENSG00000111859	5	5	0
6	12124627	+	HIVEP1	ENSG00000095951	9	9	0
6	13186720	+	PHACTR1	ENSG00000112137	2	2	0
6	13620864	+	NOL7	ENSG00000225921	1	2	0
6	16282573	+	GMPR	ENSG00000137198	2	2	0
6	20403669	+	E2F3	ENSG00000112242	3	3	0
6	24595965	-	KIAA0319	ENSG00000137261	2	2	0
6	24865424	-	FAM65B	ENSG00000111913	4	4	0
6	26895876	-	GUSBP2	ENSG00000241549	9	9	0
6	27020411	+	LINC00240	ENSG00000224843	1	2	0
6	28359058	+	ZKSCAN3	ENSG00000189298	2	2	0
6	28589393	+	RP5-1186N24.3	ENSG00000246350	2	3	0.012805
6	28838476	-	XXbac-BPG308K3.5	ENSG00000225173	1	7	0
6	29530795	+	LINC01015	ENSG00000224582	7	7	0
6	30327247	+	TRIM39	ENSG00000204599	2	2	0
6	30889311	+	DDR1	ENSG00000204580	3	3	0
6	31148872	-	CCHCR1	ENSG00000204536	5	5	0
6	31534354	-	ATP6V1G2-DDX39B	ENSG00000254870	1	3	0
6	31534354	-	DDX39B	ENSG00000198563	1	3	0
6	31757063	+	MSH5	ENSG00000204410	1	2	0
6	32023215	+	C4B	ENSG00000224389	3	15	0
6	32097016	-	TNXB	ENSG00000168477	3	3	0
6	32558484	-	HLA-DRB6	ENSG00000229391	6	6	0
6	34036160	-	GRM4	ENSG00000124493	11	11	0
6	34821504	+	UHRF1BP1	ENSG00000065060	1	3	0
6	35688731	-	FKBP5	ENSG00000096060	9	9	0
6	36373196	-	ETV7	ENSG00000010030	4	4	0
6	36704219	+	RAB44	ENSG00000255587	10	10	0
6	38020042	+	ZFAND3	ENSG00000156639	2	3	0
6	39069799	+	GLP1R	ENSG00000112164	17	17	0
6	40540110	-	LRFN2	ENSG00000156564	4	4	0
6	42809091	+	GLTSCR1L	ENSG00000112624	1	3	0
6	44253709	+	HSP90AB1	ENSG00000096384	2	5	0
6	45929431	-	CLIC5	ENSG00000112782	3	3	0
6	47027643	-	ADGRF1	ENSG00000153292	2	2	0
6	54944883	+	RP3-523K23.2	ENSG00000261116	2	2	0
6	55124934	+	HCRTR2	ENSG00000137252	1	2	0
6	55819462	-	BMP5	ENSG00000112175	2	2	0
6	57184888	+	BAG2	ENSG00000112208	1	2	0.0111111
6	63577832	+	PTP4A1	ENSG00000112245	1	3	0.009795
6	64715292	-	EYS	ENSG00000188107	2	2	0
6	70718086	+	SMAP1	ENSG00000112305	1	2	0
6	72317342	-	RP5-1046G13.2	ENSG00000218732	4	4	0
6	73476043	+	MTO1	ENSG00000135297	1	2	0
6	73519395	-	EEF1A1	ENSG00000156508	1	3	0.035322
6	75253854	-	TMEM30A	ENSG00000112697	1	2	0.0111111
6	75473863	-	FILIP1	ENSG00000118407	1	2	0
6	75626909	+	SENP6	ENSG00000112701	1	3	0
6	75655269	-	RN7SKP163	ENSG00000200091	4	7	0
6	76026325	-	IMPG1	ENSG00000112706	1	2	0
6	81746578	-	FAM46A	ENSG00000112773	1	2	0.0111111
6	83987009	+	RP4-676J13.2	ENSG00000228679	7	7	0
6	85489199	+	NT5E	ENSG00000135318	2	2	0
6	88761221	-	RNGTT	ENSG00000111880	2	2	0
6	89979761	-	BACH2	ENSG00000112182	1	2	0
6	106105452	-	ATG5	ENSG00000057663	2	2	0.045624
6	108880367	+	ARMC2	ENSG00000118690	1	2	0
6	109679868	-	AK9	ENSG00000155085	2	2	0
6	111239920	-	RP11-428F8.2	ENSG00000231046	1	4	0
6	116173278	+	NT5DC1	ENSG00000178425	1	2	0
6	116290697	+	DSE	ENSG00000111817	1	2	0
6	116290697	+	RP1-93H18.1	ENSG00000240050	1	2	0
6	118580350	-	CEP85L	ENSG00000111860	4	5	0
6	120686659	+	RNA5SP215	ENSG00000200310	6	9	0
6	123619319	-	TRDN	ENSG00000186439	13	14	0
6	131820362	+	ENPP1	ENSG00000197594	2	2	0
6	133743805	-	TARID	ENSG00000227954	3	4	0
6	134169328	-	SGK1	ENSG00000118515	2	2	0
6	135297651	-	AHI1	ENSG00000135541	1	2	0.00555556
6	136180595	-	RP13-143G15.4	ENSG00000237596	2	2	0
6	138208247	+	ARFGEF3	ENSG00000112379	6	6	0
6	139245592	-	RP1-225E12.3	ENSG00000272446	2	2	0
6	139245592	-	TXLNB	ENSG00000164440	2	2	0
6	143449836	+	RNA5SP221	ENSG00000223203	6	6	0
6	144406942	+	UTRN	ENSG00000152818	3	3	0
6	150733959	+	PLEKHG1	ENSG00000120278	4	4	0
6	154833590	+	TIAM2	ENSG00000146426	1	2	0
6	157318828	-	TMEM242	ENSG00000215712	2	2	0
6	157614704	+	ZDHHC14	ENSG00000175048	3	3	0
6	158502737	+	TULP4	ENSG00000130338	6	6	0
6	159232594	+	FNDC1	ENSG00000164694	2	2	0
6	160113365	+	IGF2R	ENSG00000197081	4	4	0
6	160229068	-	SLC22A2	ENSG00000112499	1	15	0
6	162730128	+	PACRG	ENSG00000112530	3	3	0
6	163439516	+	QKI	ENSG00000112531	1	3	0
6	165964685	-	PDE10A	ENSG00000112541	1	3	0.036222
6	166382984	-	MPC1	ENSG00000060762	2	2	0
6	166666908	-	RPS6KA2	ENSG00000071242	5	5	0
6	167325147	+	TTLL2	ENSG00000120440	4	4	0
6	168442315	+	SMOC2	ENSG00000112562	5	5	0
6	170567823	+	TBP	ENSG00000112592	7	8	0
6	485444	-	EXOC2	ENSG00000112685	2	3	0
6	1613408	+	FOXC1	ENSG00000054598	1	2	0.0111111
6	1714402	-	GMDS	ENSG00000112699	1	3	0
6	2778319	+	WRNIP1	ENSG00000124535	1	2	0
6	6226936	-	F13A1	ENSG00000124491	3	3	0
6	7178744	+	RREB1	ENSG00000124782	1	3	0
6	7543743	+	DSP	ENSG00000096696	2	3	0
6	16328006	-	ATXN1	ENSG00000124788	2	2	0
6	17973619	-	KIF13A	ENSG00000137177	1	2	0
6	24719156	-	C6orf62	ENSG00000112308	1	4	0
6	28091325	+	ZSCAN12P1	ENSG00000219891	3	3	0
6	31639572	-	BAG6	ENSG00000204463	2	2	0
6	31984471	+	C4A	ENSG00000244731	4	4	0
6	33313523	-	TAPBP	ENSG00000231925	2	2	0
6	34489567	+	PACSIN1	ENSG00000124507	2	2	0
6	36461541	+	KCTD20	ENSG00000112078	1	3	0
6	41914698	-	MED20	ENSG00000124641	2	2	0
6	42292684	-	TRERF1	ENSG00000124496	2	2	0
6	42978413	-	PEX6	ENSG00000124587	2	2	0
6	43356706	-	ZNF318	ENSG00000171467	1	2	0
6	43430096	+	ABCC10	ENSG00000124574	1	2	0
6	73369766	-	OOEP	ENSG00000203907	2	2	0
6	79069502	-	PHIP	ENSG00000146247	3	3	0
6	80173807	+	BCKDHB	ENSG00000083123	1	3	0
6	85538779	-	SNX14	ENSG00000135317	1	2	0
6	89583936	+	ANKRD6	ENSG00000135299	2	2	0
6	97228758	-	MMS22L	ENSG00000146263	1	3	0
6	106106947	+	PRDM1	ENSG00000057657	2	2	0
6	107955686	-	SEC63	ENSG00000025796	4	4	0
6	109310577	+	CCDC162P	ENSG00000203799	2	2	0
6	110214091	+	CDC40	ENSG00000168438	1	2	0
6	116696940	+	KPNA5	ENSG00000196911	1	2	0
6	124432936	+	NKAIN2	ENSG00000188580	2	3	0
6	127294364	-	ECHDC1	ENSG00000093144	1	2	0
6	127515612	-	SOGA3	ENSG00000214338	2	2	0
6	131950956	-	CTGF	ENSG00000118523	2	2	0
6	134974649	-	HBS1L	ENSG00000112339	1	2	0
6	136273735	-	BCLAF1	ENSG00000029363	1	2	0
6	136922839	+	SLC35D3	ENSG00000182747	2	2	0
6	142566067	-	RP11-440G9.1	ENSG00000236366	1	2	0
6	145534760	-	EPM2A	ENSG00000112425	2	2	0
6	146861323	-	STXBP5-AS1	ENSG00000233452	2	2	0
6	149711206	-	LATS1	ENSG00000131023	2	3	0
6	149999541	-	RAET1K	ENSG00000218358	2	2	0
6	156837875	+	ARID1B	ENSG00000049618	1	2	0
6	157889495	-	RP3-403L10.3	ENSG00000236324	1	4	0
6	158413271	+	RP11-732M18.4	ENSG00000274023	2	2	0
6	158819245	+	EZR-AS1	ENSG00000233893	2	2	0
6	160749890	+	PLG	ENSG00000122194	3	3	0
6	161269927	-	AGPAT4	ENSG00000026652	3	3	0
6	4795145	+	CDYL	ENSG00000153046	1	4	0
6	13547755	+	RN7SKP204	ENSG00000202351	1	4	0
6	17615249	-	NUP153	ENSG00000124789	1	3	0
6	18130303	-	TPMT	ENSG00000137364	1	4	0
6	18224220	-	DEK	ENSG00000124795	1	4	0
6	22085606	+	CASC15	ENSG00000272168	1	2	0
6	27303706	-	POM121L2	ENSG00000158553	1	2	0
6	30864467	+	RN7SKP186	ENSG00000202241	5	5	0
6	31817842	+	HSPA1A	ENSG00000204389	1	2	0
6	32833316	-	XXbac-BPG246D15.9	ENSG00000250264	2	2	0
6	33450038	+	SYNGAP1	ENSG00000197283	1	3	0
6	33778722	-	LEMD2	ENSG00000161904	1	3	0
6	34418230	-	RPS10	ENSG00000124614	1	3	0
6	34418230	-	RPS10-NUDT3	ENSG00000270800	1	3	0
6	35838194	-	SRPK1	ENSG00000096063	1	3	0
6	38682554	-	GLO1	ENSG00000124767	1	3	0
6	42064071	+	TAF8	ENSG00000137413	2	3	0
6	43559306	-	XPO5	ENSG00000124571	1	3	0
6	44002714	-	RP5-1120P11.1	ENSG00000237686	1	2	0
6	53090425	+	FBXO9	ENSG00000112146	1	3	0
6	73255228	-	KHDC1	ENSG00000135314	1	2	0
6	73255228	-	RP11-257K9.8	ENSG00000243501	1	2	0
6	90520386	-	MAP3K7	ENSG00000135341	1	3	0
6	112330647	+	RP11-506B6.7	ENSG00000281613	1	2	0
6	113957916	-	HDAC2	ENSG00000196591	1	3	0
6	117565500	-	RP1-179P9.3	ENSG00000282218	2	2	0
6	117678250	+	NUS1	ENSG00000153989	1	4	0
6	124970789	+	RNF217	ENSG00000146373	2	3	0
6	128050144	-	PTPRK	ENSG00000152894	1	3	0
6	129319118	+	LAMA2	ENSG00000196569	2	2	0
6	129540159	-	RP1-69D17.4	ENSG00000226149	2	2	0
6	130022089	+	L3MBTL3	ENSG00000198945	2	2	0
6	136452570	-	MAP7	ENSG00000135525	1	3	0.007644
6	142218987	+	VTA1	ENSG00000009844	1	2	0
6	142401119	+	ADGRG6	ENSG00000112414	1	3	0
6	143442139	-	ADAT2	ENSG00000189007	2	3	0
6	143759628	+	PHACTR2	ENSG00000112419	1	4	0
6	149725109	-	NUP43	ENSG00000120253	2	3	0
6	151055521	+	MTHFD1L	ENSG00000120254	1	4	0
6	151319689	+	AKAP12	ENSG00000131016	1	3	0
6	151319693	+	RN7SKP268	ENSG00000223039	1	5	0
6	151386143	-	ZBTB2	ENSG00000181472	1	2	0
6	151463348	+	ARMT1	ENSG00000146476	1	3	0
6	151757202	+	ESR1	ENSG00000091831	1	2	0
6	152994353	-	MTRF1L	ENSG00000112031	1	2	0.0111111
6	165957790	-	LINC00473	ENSG00000223414	1	4	0.015354
7	290211	+	WI2-2373I1.1	ENSG00000248767	3	3	0
7	600891	-	PRKAR1B	ENSG00000188191	1	2	0
7	876132	+	SUN1	ENSG00000164828	3	3	0
7	1012927	-	C7orf50	ENSG00000146540	3	3	0
7	1044587	+	GPR146	ENSG00000164849	2	2	0
7	1547031	-	TMEM184A	ENSG00000164855	2	2	0
7	1966044	-	MAD1L1	ENSG00000002822	7	11	0
7	2519403	+	LFNG	ENSG00000106003	10	10	0
7	2688383	+	AMZ1	ENSG00000174945	1	2	0
7	3729832	+	SDK1	ENSG00000146555	1	3	0
7	5342435	-	TNRC18	ENSG00000182095	1	4	0
7	5440308	-	FBXL18	ENSG00000155034	4	4	0
7	5527292	-	ACTB	ENSG00000075624	2	3	0
7	6175243	-	CYTH3	ENSG00000008256	5	12	0
7	7217116	+	C1GALT1	ENSG00000106392	4	8	0
7	8261932	-	ICA1	ENSG00000003147	3	3	0
7	12834971	+	AC011288.2	ENSG00000229618	3	3	0
7	14799148	-	DGKB	ENSG00000136267	2	2	0
7	16778875	+	TSPAN13	ENSG00000106537	1	3	0
7	18386183	+	HDAC9	ENSG00000048052	2	2	0
7	22308019	-	RAPGEF5	ENSG00000136237	2	2	0
7	22510365	-	STEAP1B	ENSG00000105889	1	2	0
7	23182219	+	NUPL2	ENSG00000136243	4	4	0
7	24797747	-	OSBPL3	ENSG00000070882	1	2	0.0111111
7	26192076	-	HNRNPA2B1	ENSG00000122566	1	3	0.025894
7	26201664	+	CBX3	ENSG00000122565	5	5	0
7	26334402	+	SNX10	ENSG00000086300	2	2	0
7	28496653	+	CREB5	ENSG00000146592	2	2	0
7	29644387	-	ZNRF2P2	ENSG00000225264	15	16	0
7	30662207	-	CRHR2	ENSG00000106113	5	5	0
7	30845215	+	INMT-MINDY4	ENSG00000254959	5	5	0
7	30845215	+	MINDY4	ENSG00000106125	5	5	0
7	34777484	+	NPSR1	ENSG00000187258	1	2	0
7	36630532	-	AOAH	ENSG00000136250	1	3	0
7	37952336	-	SFRP4	ENSG00000106483	2	2	0
7	42926624	-	PSMA2	ENSG00000106588	1	2	0.0111111
7	43265589	+	HECW1	ENSG00000002746	10	10	0
7	44641227	+	OGDH	ENSG00000105953	1	3	0
7	47303250	-	TNS3	ENSG00000136205	3	3	0
7	47816968	-	HUS1	ENSG00000136273	3	3	0
7	47816968	-	PKD1L1	ENSG00000158683	3	3	0
7	50325260	+	IKZF1	ENSG00000185811	5	5	0
7	50501708	-	DDC	ENSG00000132437	2	2	0
7	50501708	-	FIGNL1	ENSG00000132436	2	2	0
7	53657297	-	LINC01446	ENSG00000205628	6	6	0
7	56992376	+	TNRC18P3	ENSG00000189166	2	2	0
7	66212541	+	TPST1	ENSG00000169902	2	2	0
7	70396116	+	AUTS2	ENSG00000158321	11	11	0
7	71625837	+	WBSCR17	ENSG00000185274	5	5	0
7	72629956	-	TYW1B	ENSG00000277149	1	2	0
7	74188436	+	EIF4H	ENSG00000106682	3	3	0
7	76626948	-	POMZP3	ENSG00000146707	2	2	0
7	77903610	+	PHTF2	ENSG00000006576	1	2	0.0111111
7	78413144	-	MAGI2	ENSG00000187391	2	2	0
7	81548567	-	AC010091.1	ENSG00000233491	3	3	0
7	82935700	-	PCLO	ENSG00000186472	1	2	0
7	90472735	+	AC006153.3	ENSG00000251154	2	2	0
7	90472735	+	CLDN12	ENSG00000157224	2	2	0
7	90472735	+	CTB-13L3.1	ENSG00000273299	2	2	0
7	92202277	-	AC000120.7	ENSG00000243107	1	2	0
7	92202277	-	KRIT1	ENSG00000001631	1	2	0.0111111
7	95842354	+	DYNC1I1	ENSG00000158560	2	2	0
7	98245326	-	TECPR1	ENSG00000205356	16	19	0
7	99446445	+	CPSF4	ENSG00000160917	1	2	0
7	100220779	+	PVRIG	ENSG00000213413	4	4	0
7	100220779	+	STAG3	ENSG00000066923	4	4	0
7	100330810	-	PMS2P1	ENSG00000078319	1	2	0
7	101058327	+	MUC17	ENSG00000169876	2	2	0
7	101160816	+	AP1S1	ENSG00000106367	1	2	0
7	102296721	+	SH2B2	ENSG00000160999	1	2	0
7	102544227	-	POLR2J3	ENSG00000168255	1	2	0
7	102616774	-	RP11-514P8.10	ENSG00000279168	2	2	0
7	102616774	-	RP11-514P8.6	ENSG00000205236	2	2	0
7	103433507	-	SLC26A5	ENSG00000170615	1	2	0
7	103712163	-	RELN	ENSG00000189056	5	7	0
7	106393127	-	CTB-111H14.1	ENSG00000243797	2	2	0
7	107570035	+	DUS4L	ENSG00000105865	2	2	0
7	107619987	+	BCAP29	ENSG00000075790	1	2	0
7	111326792	-	IMMP2L	ENSG00000184903	5	5	0
7	112288849	+	ZNF277	ENSG00000198839	3	3	0
7	116258700	+	TES	ENSG00000135269	4	5	0
7	124008991	+	RP4-630C24.3	ENSG00000241345	2	2	0
7	127369046	-	ZNF800	ENSG00000048405	1	3	0
7	127727015	+	SND1	ENSG00000197157	20	20	0
7	129164915	+	TSPAN33	ENSG00000158457	2	3	0
7	129954747	+	RP11-306G20.1	ENSG00000244036	2	2	0
7	130034815	-	ZC3HC1	ENSG00000091732	1	2	0.0111111
7	132204897	-	PLXNA4	ENSG00000221866	3	3	0
7	134210588	+	LRGUK	ENSG00000155530	6	6	0
7	135251510	+	STRA8	ENSG00000146857	2	2	0
7	139080086	-	ZC3HAV1	ENSG00000105939	6	7	0
7	139940590	+	TBXAS1	ENSG00000059377	2	11	0
7	142242616	-	MOXD2P	ENSG00000240268	2	2	0
7	143511656	-	OR10AC1	ENSG00000176510	7	7	0
7	147797487	+	CNTNAP2	ENSG00000174469	1	3	0
7	148963361	+	RNY4	ENSG00000252316	1	13	0
7	148987179	-	RNY1	ENSG00000201098	1	11	0.048965
7	149562402	-	ZNF767P	ENSG00000133624	2	2	0.035628
7	149714824	+	KRBA1	ENSG00000133619	3	3	0
7	150372655	+	RP11-511P7.7	ENSG00000284041	2	2	0
7	151033681	+	ABCB8	ENSG00000197150	8	8	0
7	151376370	-	WDR86	ENSG00000187260	2	2	0
7	151877483	+	PRKAG2-AS1	ENSG00000239911	4	4	0
7	155083859	+	HTR5A	ENSG00000157219	1	2	0
7	155578819	-	RP5-912I13.2	ENSG00000283128	1	2	0
7	157009616	-	MNX1	ENSG00000130675	2	2	0
7	157238984	+	UBE3C	ENSG00000009335	8	8	0
7	159075514	-	VIPR2	ENSG00000106018	8	8	0
7	491702	-	AC147651.1	ENSG00000234471	3	3	0
7	511906	-	PDGFA	ENSG00000197461	3	3	0
7	1723524	+	ELFN1	ENSG00000225968	2	2	0
7	4737720	+	FOXK1	ENSG00000164916	3	3	0
7	10759528	-	CTD-2060L22.1	ENSG00000283117	2	2	0
7	12487540	+	AC005281.1	ENSG00000226690	2	2	0
7	21511579	+	SP4	ENSG00000105866	5	6	0
7	22941640	-	FAM126A	ENSG00000122591	1	3	0
7	23616681	+	CCDC126	ENSG00000169193	2	3	0
7	24650521	+	MPP6	ENSG00000105926	3	3	0
7	28957888	-	TRIL	ENSG00000255690	2	2	0
7	29932124	-	SCRN1	ENSG00000136193	2	2	0
7	30142125	+	MTURN	ENSG00000180354	2	4	0
7	30628193	+	GARS	ENSG00000106105	1	4	0
7	32887039	-	KBTBD2	ENSG00000170852	1	2	0
7	33417069	+	BBS9	ENSG00000122507	2	2	0
7	41972504	-	GLI3	ENSG00000106571	2	2	0
7	48323387	+	ABCA13	ENSG00000179869	2	2	0
7	55207475	+	EGFR	ENSG00000146648	2	2	0
7	72029963	-	CALN1	ENSG00000183166	2	2	0
7	72881940	+	POM121	ENSG00000196313	1	2	0
7	75817274	-	CCL24	ENSG00000106178	3	3	0
7	75921111	+	POR	ENSG00000127948	1	2	0
7	76259527	+	SRRM3	ENSG00000177679	3	3	0
7	89250595	+	ZNF804B	ENSG00000182348	2	2	0
7	89933803	-	STEAP2-AS1	ENSG00000227646	2	2	0
7	90353064	+	GTPBP10	ENSG00000105793	1	2	0
7	90912522	+	CDK14	ENSG00000058091	2	2	0
7	92041449	+	AKAP9	ENSG00000127914	2	2	0
7	92414222	-	TMBIM7P	ENSG00000230927	1	2	0
7	98949687	+	TRRAP	ENSG00000196367	2	3	0
7	100576295	-	LRCH4	ENSG00000077454	2	2	0
7	101861768	+	CUX1	ENSG00000257923	1	2	0
7	102517795	-	RP11-514P8.8	ENSG00000272949	2	2	0
7	104152582	-	ORC5	ENSG00000164815	1	2	0
7	105295377	-	SRPK2	ENSG00000135250	2	2	0
7	105732670	-	ATXN7L1	ENSG00000146776	2	2	0
7	106112324	-	SYPL1	ENSG00000008282	2	2	0
7	114092699	+	FOXP2	ENSG00000128573	1	4	0
7	114962713	+	MDFIC	ENSG00000135272	2	2	0
7	116838344	+	CAPZA2	ENSG00000198898	4	4	0
7	116996094	+	ST7	ENSG00000004866	1	4	0
7	116996094	+	ST7-OT4	ENSG00000214188	1	4	0
7	128753605	+	CALU	ENSG00000128595	1	2	0
7	130486968	-	MESTIT1	ENSG00000272701	2	2	0
7	131494585	+	MKLN1	ENSG00000128585	1	2	0
7	134747887	+	CALD1	ENSG00000122786	2	2	0
7	138565577	+	TRIM24	ENSG00000122779	1	5	0
7	139342207	+	C7orf55-LUC7L2	ENSG00000269955	3	3	0
7	142392012	+	TRBV9	ENSG00000211716	2	2	0.0111111
7	148783275	+	CUL1	ENSG00000055130	2	2	0
7	151240748	-	SMARCD3	ENSG00000082014	2	2	0
7	151410128	+	WDR86-AS1	ENSG00000243836	4	4	0
7	151502239	-	RHEB	ENSG00000106615	1	2	0
7	152011599	+	GALNTL5	ENSG00000106648	3	3	0
7	156737115	-	LMBR1	ENSG00000105983	2	2	0
7	882719	+	GET4	ENSG00000239857	1	2	0
7	2325384	-	SNX8	ENSG00000106266	1	2	0
7	2999157	+	RN7SKP130	ENSG00000201794	1	4	0.029863
7	6003644	-	PMS2	ENSG00000122512	1	2	0.049019
7	6119213	+	USP42	ENSG00000106346	1	3	0
7	7797698	+	RP11-505D17.1	ENSG00000283549	1	3	0
7	7797698	+	UMAD1	ENSG00000219545	1	3	0
7	7979804	+	GLCCI1	ENSG00000106415	1	3	0
7	23137348	+	KLHL7	ENSG00000122550	1	2	0.0111111
7	23505295	-	TRA2A	ENSG00000164548	1	4	0
7	25122918	-	CYCS	ENSG00000172115	2	3	0
7	30359278	+	ZNRF2	ENSG00000180233	1	3	0
7	30396962	+	LINC01176	ENSG00000281404	1	3	0
7	30475438	-	NOD1	ENSG00000106100	1	2	0
7	35876957	+	SEPT7	ENSG00000122545	1	3	0
7	37934945	+	EPDR1	ENSG00000086289	1	3	0
7	38770275	-	VPS41	ENSG00000006715	1	2	0.0111111
7	44009966	-	POLR2J4	ENSG00000214783	2	2	0
7	44009966	-	RP5-1165K10.2	ENSG00000273432	2	2	0
7	44480950	-	NUDCD3	ENSG00000015676	1	3	0
7	44797810	+	PPIA	ENSG00000196262	1	3	0
7	51216680	-	COBL	ENSG00000106078	1	3	0
7	56042665	-	PSPH	ENSG00000146733	1	3	0
7	64914347	+	ZNF273	ENSG00000198039	1	2	0
7	67039668	+	TYW1	ENSG00000198874	1	3	0
7	67333082	+	RP11-166O4.6	ENSG00000273448	1	2	0
7	73441341	-	BAZ1B	ENSG00000009954	1	3	0
7	73685316	+	WBSCR22	ENSG00000071462	1	2	0.0111111
7	74573399	+	GTF2IRD1	ENSG00000006704	1	3	0
7	75186125	-	GTF2IP1	ENSG00000277053	1	2	0
7	75879742	+	RHBDD2	ENSG00000005486	2	2	0
7	76027074	-	STYXL1	ENSG00000127952	1	3	0
7	80160205	+	GNAI1	ENSG00000127955	1	3	0
7	87167818	+	DMTF1	ENSG00000135164	2	3	0
7	87836073	-	SLC25A40	ENSG00000075303	1	3	0
7	92487221	-	PEX1	ENSG00000127980	1	2	0
7	96246551	-	SLC25A13	ENSG00000004864	1	3	0
7	96688845	-	SEM1	ENSG00000127922	1	2	0.0111111
7	97121628	+	SDHAF3	ENSG00000196636	1	2	0.031721
7	97598988	-	RN7SKP104	ENSG00000199475	3	3	0
7	98262052	+	BRI3	ENSG00000164713	1	2	0
7	99348105	+	RP5-900K19.2	ENSG00000284292	1	2	0.0111111
7	99575572	+	GS1-259H13.13	ENSG00000272647	1	3	0
7	99575572	+	ZNF655	ENSG00000197343	1	3	0
7	100263786	-	GATS	ENSG00000239521	1	2	0
7	100354762	+	PILRB	ENSG00000121716	3	3	0
7	100354762	+	STAG3L5P-PVRIG2P-PILRB	ENSG00000272752	3	3	0
7	103368096	+	PSMC2	ENSG00000161057	1	3	0
7	108572307	+	DNAJB9	ENSG00000128590	1	2	0.0111111
7	112288859	+	RN7SKP187	ENSG00000202406	1	7	0
7	118191103	+	LSM8	ENSG00000128534	1	3	0
7	123541220	-	NDUFA5	ENSG00000128609	2	2	0
7	129164918	+	RNY1P11	ENSG00000200629	1	4	0
7	129851452	-	UBE2H	ENSG00000186591	3	3	0
7	130306471	+	CPA4	ENSG00000128510	1	3	0
7	130904847	-	AC058791.1	ENSG00000226380	2	3	0
7	134988517	+	AGBL3	ENSG00000146856	2	2	0
7	135487171	-	CNOT4	ENSG00000080802	1	3	0
7	138697011	-	SVOPL	ENSG00000157703	1	2	0.0111111
7	138958879	-	KIAA1549	ENSG00000122778	3	3	0
7	139025976	-	ZC3HAV1L	ENSG00000146858	1	3	0
7	140386804	-	SLC37A3	ENSG00000157800	2	2	0
7	144849837	-	RN7SKP174	ENSG00000200673	2	5	0
7	148983782	+	RNY3	ENSG00000202354	2	23	0.005774
7	152465279	+	LINC01003	ENSG00000261455	1	2	0
7	155181943	+	RN7SKP280	ENSG00000201066	3	3	0
8	1006376	+	DLGAP2	ENSG00000198010	4	4	0
8	3260579	-	CSMD1	ENSG00000183117	2	2	0
8	3700518	+	RNA5SP251	ENSG00000222546	3	3	0
8	6679848	-	MCPH1-AS1	ENSG00000249898	9	9	0
8	10476303	+	LINCR-0001	ENSG00000253641	2	2	0.043799
8	10686642	+	C8orf74	ENSG00000171060	1	5	0
8	10686642	+	RNA5SP252	ENSG00000212433	1	5	0
8	11033227	-	XKR6	ENSG00000171044	3	3	0
8	11697727	+	GATA4	ENSG00000136574	15	15	0
8	11786270	+	NEIL2	ENSG00000154328	2	2	0
8	17261991	+	VPS37A	ENSG00000155975	3	3	0
8	22025010	+	NPM2	ENSG00000158806	5	5	0
8	22692448	+	RP11-459E5.1	ENSG00000253125	3	3	0
8	23424863	-	LOXL2	ENSG00000134013	1	2	0
8	24307364	+	ADAM28	ENSG00000042980	2	2	0
8	27605056	-	CLU	ENSG00000120885	2	2	0
8	27806922	+	ESCO2	ENSG00000171320	1	2	0
8	27955579	-	SCARA5	ENSG00000168079	20	20	0
8	28310828	-	RP11-380I10.4	ENSG00000253690	5	5	0
8	28717169	+	EXTL3	ENSG00000012232	23	23	0
8	30549649	+	RBPMS	ENSG00000157110	6	7	0
8	30633239	-	GTF2E2	ENSG00000197265	2	2	0
8	32045120	+	NRG1	ENSG00000157168	6	7	0
8	32045120	+	NRG1-IT1	ENSG00000253974	6	7	0
8	33383321	-	FUT10	ENSG00000172728	6	6	0
8	33494611	+	MAK16	ENSG00000198042	6	6	0
8	33556034	-	RNF122	ENSG00000133874	2	2	0
8	37795235	+	ADGRA2	ENSG00000020181	7	8	0
8	41269954	-	SFRP1	ENSG00000104332	10	12	0
8	41683413	-	ANK1	ENSG00000029534	1	4	0
8	43141848	+	HGSNAT	ENSG00000165102	3	3	0
8	51292735	+	RP11-401H2.1	ENSG00000253664	4	4	0
8	52117116	-	ST18	ENSG00000147488	2	2	0
8	54836609	+	RP1	ENSG00000104237	12	12	0
8	60526499	+	RAB2A	ENSG00000104388	1	3	0
8	64731185	-	CYP7B1	ENSG00000172817	1	2	0
8	64731185	-	RP11-1D12.1	ENSG00000254330	1	2	0
8	65692168	+	MTFR1	ENSG00000066855	2	2	0
8	66035887	+	DNAJC5B	ENSG00000147570	5	5	0
8	66113439	+	AC084082.3	ENSG00000253190	1	3	0.023817
8	66430630	+	ADHFE1	ENSG00000147576	1	2	0
8	68306290	-	C8orf34-AS1	ENSG00000248801	1	2	0
8	68514397	+	C8orf34	ENSG00000165084	3	3	0
8	69690294	-	SLCO5A1	ENSG00000137571	5	5	0
8	73009353	+	TERF1	ENSG00000147601	2	2	0
8	81018834	-	PAG1	ENSG00000076641	8	10	0
8	88457007	+	RP11-586K2.1	ENSG00000253553	1	4	0
8	90615742	-	AB015752.3	ENSG00000254180	1	3	0
8	90625188	-	TMEM64	ENSG00000180694	1	2	0
8	91818716	-	RP11-122C21.1	ENSG00000253901	2	2	0
8	94922971	+	NDUFAF6	ENSG00000156170	1	3	0
8	95414001	+	C8orf37-AS1	ENSG00000253773	1	2	0
8	98045084	-	RPL30	ENSG00000156482	2	4	0
8	99530731	+	VPS13B	ENSG00000132549	11	11	0
8	100139922	-	FBXO43	ENSG00000156509	2	2	0
8	100642715	-	SNX31	ENSG00000174226	2	2	0
8	100953050	-	YWHAZ	ENSG00000164924	3	4	0
8	102648919	-	KLF10	ENSG00000155090	3	3	0
8	104075835	+	RIMS2	ENSG00000176406	2	2	0
8	106752009	+	OXR1	ENSG00000164830	1	2	0
8	111483476	+	RP11-1101K5.1	ENSG00000253434	1	2	0
8	115802964	-	TRPS1	ENSG00000104447	3	3	0
8	118639847	+	SAMD12-AS1	ENSG00000281641	1	2	0
8	119240197	+	MAL2	ENSG00000147676	1	2	0
8	120395969	-	MRPL13	ENSG00000172172	1	2	0
8	122683304	-	LINC01151	ENSG00000253819	2	2	0
8	123044764	+	TBC1D31	ENSG00000156787	1	2	0.024333
8	124358776	-	TMEM65	ENSG00000164983	15	18	0
8	124530939	-	TATDN1	ENSG00000147687	2	2	0
8	124561832	-	MTSS1	ENSG00000170873	1	7	0
8	124580045	+	RP11-532M24.1	ENSG00000272486	1	2	0
8	125092111	+	NSMCE2	ENSG00000156831	8	8	0
8	127218521	-	CCAT1	ENSG00000247844	2	5	0
8	127300362	-	CASC8	ENSG00000246228	2	2	0
8	127900362	+	PVT1	ENSG00000249859	1	3	0.03626
8	128220532	+	RN7SKP226	ENSG00000201782	2	2	0.0111111
8	130957025	-	ADCY8	ENSG00000155897	6	6	0
8	132302140	-	KCNQ3	ENSG00000184156	8	9	0
8	132747967	-	TMEM71	ENSG00000165071	1	11	0
8	135742492	-	RNU1-35P	ENSG00000199652	1	3	0
8	136597286	+	LINC02055	ENSG00000254101	2	3	0
8	137907175	+	RP11-238K6.2	ENSG00000254361	2	2	0
8	139098308	-	RP11-324F11.1	ENSG00000253432	2	2	0
8	139640511	-	KCNK9	ENSG00000169427	2	2	0
8	139838912	-	TRAPPC9	ENSG00000167632	6	6	0
8	141118179	+	DENND3	ENSG00000105339	15	16	0
8	141280815	+	RP11-10J21.5	ENSG00000254197	1	10	0
8	141426388	+	PTP4A3	ENSG00000184489	2	2	0
8	142528611	+	ADGRB1	ENSG00000181790	2	2	0
8	142659832	-	JRK	ENSG00000234616	2	2	0.028077
8	142727665	+	THEM6	ENSG00000130193	2	2	0
8	142873676	+	GML	ENSG00000104499	4	4	0
8	143542349	+	RN7SKP175	ENSG00000275558	5	5	0
8	143927738	-	PLEC	ENSG00000178209	4	4	0
8	143990828	+	GRINA	ENSG00000178719	3	3	0
8	144530597	-	ARHGAP39	ENSG00000147799	1	5	0
8	144829597	+	ZNF7	ENSG00000147789	2	2	0
8	6441524	+	MCPH1	ENSG00000147316	3	3	0
8	11563847	+	BLK	ENSG00000136573	2	2	0
8	14237524	-	SGCZ	ENSG00000185053	1	3	0
8	18532992	-	PSD3	ENSG00000156011	1	2	0
8	19661155	-	CSGALNACT1	ENSG00000147408	1	2	0
8	23571937	+	SLC25A37	ENSG00000147454	1	2	0
[truncated: 2,457 more rows]
