# Supplementary material for: Protein Syndesmos is a novel RNA-binding protein that regulates primary cilia formation
Source: Nucleic Acids Res. 2018 Sep 27;46(22):12067–86. doi: 10.1093/nar/gky873 (PMC6294507; doi:10.1093/nar/gky873)
Supplement: Supplementary Data [file gky873_supplemental_files.zip › Supplementary_Table3.xlsx]

## Sheet: Foglio1
Symbol	Name	EntrezID	logFC	FC	P.Value	adj.P.Val
RNF182	ring finger protein 182	221687	1.182	2.26891	4.65587e-07	0.00229308
ACKR3	atypical chemokine receptor 3	57007	1.168	2.247	6.22085e-07	0.0024773
MAGEB2	melanoma antigen family B, 2	4113	1.01	2.01391	5.862e-06	0.0092988
C6orf106	chromosome 6 open reading frame 106	64771	0.976	1.967	4.35546e-05	0.0238348
CD83	CD83 molecule	9308	0.897	1.86219	6.59816e-07	0.0024773
DTNA	dystrobrevin, alpha	1837	0.839	1.78881	4.9616e-06	0.0092988
MFAP5	microfibrillar associated protein 5	8076	0.831	1.77892	8.00885e-05	0.034951
MCF2	MCF.2 cell line derived transforming sequence	4168	0.801	1.74231	1.41194e-05	0.013858
MAMDC2	MAM domain containing 2	256691	0.776	1.71238	6.85659e-06	0.0092988
FBXO32	F-box protein 32	114907	0.757	1.68997	3.64348e-05	0.0215915
ZXDB	zinc finger, X-linked, duplicated B	158586	0.737	1.66671	5.49159e-06	0.0092988
SLC37A3	solute carrier family 37, member 3	84255	0.737	1.66671	0.000144595	0.0483985
SLC16A6	solute carrier family 16, member 6	9120	0.667	1.58777	2.01265e-05	0.0160829
THBS1	thrombospondin 1	7057	0.656	1.57571	0.000116861	0.0423938
TLE6	transducin-like enhancer of split 6	79816	0.645	1.56374	0.000155257	0.0491067
TARP	TCR gamma alternate reading frame protein	445347	0.631	1.54864	2.3026e-05	0.0172575
FAM179A	family with sequence similarity 179, member A	165186	0.63	1.54756	0.00012145	0.0431663
CACNB2	calcium channel, voltage-dependent, beta 2 subunit	783	0.619	1.53581	6.47646e-06	0.0092988
PRTFDC1	phosphoribosyl transferase domain containing 1	56952	0.612	1.52838	3.37303e-05	0.0204015
OPN3	opsin 3	23596	0.609	1.5252	2.29484e-06	0.00698974
TMEM191A	transmembrane protein 191A (pseudogene)	84222	0.608	1.52414	1.45493e-05	0.013858
FIRRE	firre intergenic RNA	286467	0.59	1.50525	6.89003e-05	0.0329918
ZNF831	zinc finger protein 831	128611	0.587	1.50212	0.000126182	0.0438878
PLIN4	perilipin 4	729359	0.578	1.49278	1.53785e-05	0.013858
CD46	CD46 molecule, complement regulatory protein	4179	0.572	1.48658	2.48996e-05	0.0173836
CD33	CD33 molecule	945	0.572	1.48658	9.38046e-05	0.0367501
C8orf4	chromosome 8 open reading frame 4	56892	0.569	1.48349	2.98664e-05	0.0186309
SMPDL3A	sphingomyelin phosphodiesterase, acid-like 3A	10924	0.558	1.47223	5.96771e-05	0.0298178
SNORD31	small nucleolar RNA, C/D box 31	9298	0.539	1.45297	5.09087e-06	0.0092988
DHRS4L1	dehydrogenase/reductase (SDR family) member 4 like 1	728635	0.534	1.44794	2.52432e-05	0.0173836
NA	NA	NA	0.516	1.42998	2.05258e-05	0.0160829
CCDC24	coiled-coil domain containing 24	149473	0.504	1.41814	9.03341e-05	0.0365285
BRD4	bromodomain containing 4	23476	0.497	1.41128	0.000150751	0.0491067
ZBED1	zinc finger, BED-type containing 1	9189	0.485	1.39959	2.16441e-05	0.0165823
TAF6L	TAF6-like RNA polymerase II, p300/CBP-associated factor (PCAF)-associated factor, 65kDa	10629	0.481	1.39571	9.84281e-06	0.0109465
KITLG	KIT ligand	4254	0.477	1.39185	0.000109868	0.0416242
FAM13A	family with sequence similarity 13, member A	10144	0.475	1.38992	2.91706e-05	0.0186309
TSC22D1	TSC22 domain family, member 1	8848	0.464	1.37936	7.53315e-05	0.034951
LOC100240735	uncharacterized LOC100240735	100240735	0.463	1.37841	7.72911e-05	0.034951
NXF1	nuclear RNA export factor 1	10482	0.462	1.37745	2.5039e-05	0.0173836
LPL	lipoprotein lipase	4023	0.449	1.36509	2.57154e-05	0.0173836
MSI2	musashi RNA-binding protein 2	124540	0.449	1.36509	2.98803e-05	0.0186309
ABCG2	ATP-binding cassette, sub-family G (WHITE), member 2	9429	0.438	1.35472	9.09608e-05	0.0365285
PDE1A	phosphodiesterase 1A, calmodulin-dependent	5136	0.415	1.3333	8.36348e-05	0.0351633
TMEM229A	transmembrane protein 229A	730130	0.412	1.33053	0.0001273	0.0438878
SEMA6D	sema domain, transmembrane domain (TM), and cytoplasmic domain, (semaphorin) 6D	80031	0.398	1.31768	0.000125921	0.0438878
MRPL27	mitochondrial ribosomal protein L27	51264	-0.382	0.767373	0.00015479	0.0491067
SLC25A4	solute carrier family 25 (mitochondrial carrier; adenine nucleotide translocator), member 4	291	-0.385	0.765779	9.78194e-05	0.0374714
LAMTOR4	late endosomal/lysosomal adaptor, MAPK and MTOR activator 4	389541	-0.418	0.748461	0.000112428	0.0421313
VTRNA1-3	vault RNA 1-3	56662	-0.434	0.740207	9.11199e-05	0.0365285
CSAG3	CSAG family, member 3	389903	-0.437	0.738669	0.000118048	0.0423938
PGAM4	phosphoglycerate mutase family member 4	441531	-0.45	0.732043	0.000159538	0.0496092
LRIG1	leucine-rich repeats and immunoglobulin-like domains 1	26018	-0.452	0.731029	7.89873e-05	0.034951
DHRS3	dehydrogenase/reductase (SDR family) member 3	9249	-0.453	0.730522	0.000139116	0.0470213
PEMT	phosphatidylethanolamine N-methyltransferase	10400	-0.468	0.722966	3.75767e-05	0.0215915
DAXX	death-domain associated protein	1616	-0.472	0.720964	0.000116243	0.0423938
PSME2	proteasome (prosome, macropain) activator subunit 2 (PA28 beta)	5721	-0.475	0.719467	8.56887e-05	0.0355928
GOSR2	golgi SNAP receptor complex member 2	9570	-0.478	0.717972	0.000161162	0.0496092
KRT8	keratin 8	3856	-0.483	0.715488	0.000154566	0.0491067
CSF2RA	colony stimulating factor 2 receptor, alpha, low-affinity (granulocyte-macrophage)	1438	-0.486	0.714002	8.25219e-05	0.0351238
PPL	periplakin	5493	-0.487	0.713507	5.12514e-05	0.0267229
LGALS3BP	lectin, galactoside-binding, soluble, 3 binding protein	3959	-0.488	0.713013	0.000113747	0.042167
LOC645638	WDNM1-like pseudogene	645638	-0.502	0.706127	0.000131164	0.0447723
LAMTOR2	late endosomal/lysosomal adaptor, MAPK and MTOR activator 2	28956	-0.512	0.70125	7.1486e-05	0.033761
ST6GALNAC4	ST6 (alpha-N-acetyl-neuraminyl-2,3-beta-galactosyl-1,3)-N-acetylgalactosaminide alpha-2,6-sialyltransferase 4	27090	-0.528	0.693515	6.63757e-06	0.0092988
STC2	stanniocalcin 2	8614	-0.528	0.693515	0.000160315	0.0496092
SPOCK2	sparc/osteonectin, cwcv and kazal-like domains proteoglycan (testican) 2	9806	-0.533	0.691116	6.61036e-05	0.0320984
NOC4L	nucleolar complex associated 4 homolog (S. cerevisiae)	79050	-0.55	0.68302	7.28239e-06	0.0092988
LOX	lysyl oxidase	4015	-0.552	0.682074	1.88575e-05	0.0154793
FASTK	Fas-activated serine/threonine kinase	10922	-0.553	0.681601	0.000150346	0.0491067
HLA-E	major histocompatibility complex, class I, E	3133	-0.562	0.677362	8.83128e-06	0.010313
PID1	phosphotyrosine interaction domain containing 1	55022	-0.566	0.675487	5.19328e-05	0.0267229
IL20RB	interleukin 20 receptor beta	53833	-0.57	0.673617	4.64208e-05	0.0250063
PLAC8L1	PLAC8-like 1	153770	-0.571	0.67315	5.59406e-05	0.0283619
FAM102A	family with sequence similarity 102, member A	399665	-0.577	0.670356	8.18466e-05	0.0351238
SPHK1	sphingosine kinase 1	8877	-0.585	0.666649	4.84874e-05	0.0257177
KCNN4	potassium intermediate/small conductance calcium-activated channel, subfamily N, member 4	3783	-0.587	0.665726	2.36218e-05	0.0173273
BANP	BTG3 associated nuclear protein	54971	-0.594	0.662504	9.52283e-05	0.0368887
SLC25A29	solute carrier family 25 (mitochondrial carnitine/acylcarnitine carrier), member 29	123096	-0.604	0.657927	0.000152432	0.0491067
FOLR1	folate receptor 1 (adult)	2348	-0.663	0.631564	6.83018e-06	0.0092988
CA9	carbonic anhydrase IX	768	-0.676	0.625898	1.56495e-05	0.013858
NDST1	N-deacetylase/N-sulfotransferase (heparan glucosaminyl) 1	3340	-0.683	0.622869	1.58193e-05	0.013858
FAM111A	family with sequence similarity 111, member A	63901	-0.688	0.620714	6.34073e-05	0.031229
ALPK2	alpha-kinase 2	115701	-0.694	0.618138	2.74989e-05	0.0182318
SLC22A18	solute carrier family 22, member 18	5002	-0.694	0.618138	3.02625e-05	0.0186309
IFIT1	interferon-induced protein with tetratricopeptide repeats 1	3434	-0.707	0.612593	3.10287e-06	0.00822882
PARP12	poly (ADP-ribose) polymerase family, member 12	64761	-0.707	0.612593	6.93481e-06	0.0092988
C1QL1	complement component 1, q subcomponent-like 1	10882	-0.731	0.602486	1.44141e-05	0.013858
ISG15	ISG15 ubiquitin-like modifier	9636	-0.752	0.59378	3.72384e-05	0.0215915
HLA-A	major histocompatibility complex, class I, A	3105	-0.778	0.583175	5.96874e-06	0.0092988
ZP3	zona pellucida glycoprotein 3 (sperm receptor)	7784	-0.785	0.580352	6.61885e-06	0.0092988
OASL	2'-5'-oligoadenylate synthetase-like	8638	-0.836	0.560195	7.95211e-05	0.034951
JUN	jun proto-oncogene	3725	-0.846	0.556325	1.60784e-05	0.013858
ACYP2	acylphosphatase 2, muscle type	98	-0.894	0.53812	4.18994e-05	0.0232987
PCK2	phosphoenolpyruvate carboxykinase 2 (mitochondrial)	5106	-0.897	0.537002	7.55472e-06	0.00930201
MACROD1	MACRO domain containing 1	28992	-0.9	0.535887	2.43291e-06	0.00698974
CASP1	caspase 1, apoptosis-related cysteine peptidase	834	-0.92	0.528509	1.10813e-05	0.0115769
RNF165	ring finger protein 165	494470	-0.929	0.525222	7.19191e-06	0.0092988
DCN	decorin	1634	-0.964	0.512634	1.80854e-05	0.0152076
FAM129A	family with sequence similarity 129, member A	116496	-0.976	0.508387	1.01859e-05	0.010974
ELFN2	extracellular leucine-rich repeat and fibronectin type III domain containing 2	114794	-1.054	0.481631	7.18557e-07	0.0024773
TENM3	teneurin transmembrane protein 3	55714	-1.23	0.426317	2.98098e-08	0.000429252
NUDT16L1	nudix (nucleoside diphosphate linked moiety X)-type motif 16-like 1	84309	-1.663	0.315782	7.42142e-08	0.000639652
NTS	neurotensin	4922	-3.849	0.0693962	1.53494e-13	5.29184e-09
