# Supplementary material for: Protein Syndesmos is a novel RNA-binding protein that regulates primary cilia formation
Source: Nucleic Acids Res. 2018 Sep 27;46(22):12067–86. doi: 10.1093/nar/gky873 (PMC6294507; doi:10.1093/nar/gky873)
Supplement: Supplementary Data [file gky873_supplemental_files.zip › Supplementary_Table4.xlsx]

## Sheet: Foglio1
Symbol	log2FC	FC	pvalue
SNORD15A	3,93168444915698	15.26	0,0267297001252291
FARP1	3,85501175512375	14.4702	0,026161881670321
TMX3	3,78072935483013	13.744	0,0382180681044769
TP53I13	3,75969417633371	13.5451	0,035486444015054
SCARNA8	3,63690707128384	12.4399	0,099723403987331
C16orf72	3,52893555228015	11.5429	0,0598908037043458
SEC62	3,43908036206699	10.8459	0,0825698823754292
DDX42	3,43817615707838	10.8391	0,0687222371351542
VAPB	3,41040559096347	10.6325	0,0801746908180192
WDR24	3,41040559096347	10.6325	0,0801746908180192
NLGN2	3,37663604323797	10.3865	0,0766460156968747
EML4	3,32805201046832	10.0425	0,098268116423883
DOCK5	3,28217205062641	9.72819	0,0930830802192665
LRRC8E	3,27638207729252	9.68923	0,098773712002438
WDR43	3,27453031089329	9.6768	0,0352202683542255
NBEAL1	3,25303424313703	9.53369	0,150467072917476
SERINC2	3,25153181357578	9.52376	0,0357010501101621
GTF2A1	3,25132951733961	9.52243	0,146885540586951
PTPN1	3,23108060207139	9.38971	0,113447006444334
PCSK6	3,20876797981845	9.24561	0,106090824969951
S100A10	3,19932957826794	9.18532	0,0437793652072888
TPD52	3,19038468729385	9.12854	0,109567959735834
CHMP1A	3,17499528678786	9.03169	0,116555440385407
SH3RF1	3,16988686543891	8.99976	0,130294143178318
DCUN1D5	3,16256647597982	8.95421	0,133779275789307
MED29	3,15378077090391	8.89985	0,126369949934698
RWDD4	3,10929253641577	8.62959	0,189588906994975
AC239798.4	3,10024525784551	8.57565	0,205576404146826
STEAP4	3,08556720830733	8.48884	0,151101809838738
CHD8	3,0819050493805	8.46732	0,129540814930747
UBE2G2	3,0819050493805	8.46732	0,129540814930747
LDB1	3,06572088110235	8.37286	0,138503012501038
FXR2	3,05283598956278	8.29842	0,144237340371344
TRIM8	3,05283598956278	8.29842	0,144237340371344
C21orf59	3,03440085897057	8.19305	0,138867026662664
DMXL1	3,01419181065704	8.07908	0,198681065425348
EXOSC5	2,98502755313289	7.9174	0,0642727458446798
DXO	2,97785446693903	7.87814	0,220026581725017
FBXO22	2,96960773847687	7.83323	0,211418213636446
PXMP4	2,9643693979522	7.80484	0,154247967034531
PIMREG	2,93317982526845	7.63792	0,17166299467125
SLC25A33	2,92519276425588	7.59575	0,23317804650048
HIST2H2BF	2,92453523029869	7.59229	0,172176182148188
NSUN4	2,91340184452809	7.53393	0,169773089830031
SEC14L1	2,91220920659929	7.5277	0,0760550728766341
LAMTOR5	2,90795142230455	7.50552	0,0708757689812921
TTC39C	2,89333424466326	7.42986	0,0850773533044853
C19orf33	2,89114772051599	7.4186	0,180294809539564
PEX26	2,88386258949944	7.38124	0,189807759722739
AKIP1	2,86813854232987	7.30123	0,239573180136712
ST3GAL1	2,86813854232987	7.30123	0,239573180136712
GNPTAB	2,84465805290759	7.18336	0,0865176245988826
TIMM29	2,83630888509869	7.1419	0,185155342444889
AUH	2,81443117265135	7.03442	0,251248704604177
CES2	2,8032496652769	6.98011	0,206436711826732
TNNT1	2,8032496652769	6.98011	0,206436711826732
VPS50	2,8032496652769	6.98011	0,206436711826732
LACTB	2,79394372412905	6.93523	0,202665075149556
NDRG3	2,77655691418626	6.85215	0,279409799046418
BAG5	2,76320297960678	6.78902	0,265018672438585
NIFK	2,76320297960678	6.78902	0,265018672438585
RAP1GAP2	2,75646592461033	6.75739	0,212922134069794
EIF2AK2	2,75228087330862	6.73782	0,284711597596626
TMEM69	2,72892740206848	6.62963	0,27962383161921
ZXDB	2,72892740206848	6.62963	0,27962383161921
TARDBP	2,70907308810124	6.53901	0,288053920960438
N4BP2L2	2,69607292571582	6.48036	0,224532032551125
MFAP5	2,68234119508532	6.41897	0,375162503405776
ZSWIM8	2,67756017156312	6.39773	0,248207602083012
MOCS2	2,67582502327931	6.39004	0,289790347221456
PGM2	2,67582502327931	6.39004	0,289790347221456
HOXC10	2,67281680176577	6.37673	0,294087031519024
TMX4	2,66339448457881	6.33522	0,105394978953247
CAVIN3	2,66283966386024	6.33278	0,252946796323433
C5orf30	2,64982577922998	6.27591	0,239976314152892
FGFR4	2,63658783859645	6.21859	0,112682869704853
UBE3A	2,61867798628813	6.14187	0,30816200038754
HMGN4	2,61207810647545	6.11384	0,133222684781827
SEPT7	2,61207810647545	6.11384	0,133222684781827
ADGRA3	2,60751041394757	6.09451	0,253176760243905
PATL1	2,60751041394757	6.09451	0,253176760243905
EIPR1	2,58560413912054	6.00267	0,260772718205138
EIF1AD	2,58553832540347	6.0024	0,3222317384928
PDSS1	2,58553832540347	6.0024	0,3222317384928
ANAPC16	2,58196184694444	5.98753	0,321026001896527
PSMC3IP	2,58196184694444	5.98753	0,321026001896527
CAPZA2	2,5698436704742	5.93745	0,104303492522977
AEN	2,56830406936154	5.93112	0,148503705886653
DCP2	2,56830406936154	5.93112	0,148503705886653
NUDT16L1	2,56086098739872	5.9006	0,00449867635163603
LIN54	2,55664294436837	5.88337	0,275827535462407
LINC00958	2,55664294436837	5.88337	0,275827535462407
UFL1	2,55664294436837	5.88337	0,275827535462407
WDR70	2,55664294436837	5.88337	0,275827535462407
ORMDL1	2,54023964762903	5.81686	0,192314343070673
CCNG1	2,53068533485167	5.77846	0,146792830894265
AGTPBP1	2,5286046064537	5.77013	0,350064790221272
PNN	2,5286046064537	5.77013	0,350064790221272
RNU6-650P	2,5286046064537	5.77013	0,350064790221272
LMBRD2	2,5284804735688	5.76964	0,350223969570974
ATG14	2,52209584825053	5.74416	0,33542436974306
PPAT	2,52209584825053	5.74416	0,33542436974306
SNORD6	2,52209584825053	5.74416	0,33542436974306
TOLLIP	2,51785046924132	5.72728	0,33864819715309
CDK10	2,48915487413303	5.61449	0,285967969541357
IQSEC1	2,48915487413303	5.61449	0,285967969541357
LPCAT2	2,48915487413303	5.61449	0,285967969541357
MT-TS1	2,48915487413303	5.61449	0,285967969541357
VEZT	2,48915487413303	5.61449	0,285967969541357
MAN2A1	2,48714046951511	5.60666	0,163786234772135
PAK1IP1	2,4800565308339	5.57919	0,163752038065657
SAMM50	2,47932371575587	5.57636	0,362547644605531
PSMD13	2,47799488874841	5.57123	0,142500924873062
DCTN3	2,46021618735144	5.50299	0,159399172763705
CAP2	2,44127143704362	5.4312	0,303497541636783
NOM1	2,44127143704362	5.4312	0,303497541636783
CHMP5	2,43936344603445	5.42402	0,167292882814288
FEZ2	2,42922952319392	5.38606	0,179333897251941
POMP	2,42608537116915	5.37433	0,156839119346266
SCARNA20	2,42021946087391	5.35252	0,203924917197914
KIF11	2,41787757233426	5.34384	0,369992587316991
PHAX	2,41787757233426	5.34384	0,369992587316991
PHC3	2,41787757233426	5.34384	0,369992587316991
GDF15	2,41783648427368	5.34369	0,319370385534191
SAMD4B	2,41783648427368	5.34369	0,319370385534191
STAT5A	2,41783648427368	5.34369	0,319370385534191
ATF1	2,41525272407327	5.33413	0,165057037354463
COQ9	2,40559340340595	5.29853	0,162674488170187
MRE11	2,4053383969745	5.2976	0,16426134655497
SCPEP1	2,3964758611609	5.26515	0,228655757709672
PSMG2	2,39477306026126	5.25894	0,164352905290796
MIR6087	2,38773102992054	5.23334	0,384290110836672
OSBPL10	2,38773102992054	5.23334	0,384290110836672
WWP1	2,38773102992054	5.23334	0,384290110836672
ZNRF1	2,38773102992054	5.23334	0,384290110836672
C18orf25	2,38558346931892	5.22555	0,324898272494194
DLG5	2,38558346931892	5.22555	0,324898272494194
RGS2	2,38558346931892	5.22555	0,324898272494194
USP34	2,374485085382	5.18551	0,191775153889663
PCOLCE2	2,36208281218164	5.14112	0,0914386131972793
NXPH4	2,35527112667298	5.1169	0,154680975124859
DRG2	2,34962129736969	5.0969	0,389362672554946
FAM219B	2,34962129736969	5.0969	0,389362672554946
RBMS1	2,34962129736969	5.0969	0,389362672554946
GLRX2	2,34923009561707	5.09552	0,47053913363257
ABCC3	2,34373037835022	5.07613	0,39167614442378
KCTD20	2,34373037835022	5.07613	0,39167614442378
LSM6	2,34373037835022	5.07613	0,39167614442378
MRPL42	2,34373037835022	5.07613	0,39167614442378
RAB5A	2,34373037835022	5.07613	0,39167614442378
SFMBT1	2,34373037835022	5.07613	0,39167614442378
SNHG8	2,33292851948193	5.03827	0,176289997616746
TLCD1	2,32761350867937	5.01974	0,0615311094938725
FAM163A	2,32242190319639	5.00171	0,204798653422711
MMGT1	2,3173627071853	4.9842	0,189314394811111
PPP6R3	2,31601534760923	4.97955	0,191831708374303
ADO	2,30786102697361	4.95148	0,343267666367076
C6orf136	2,30786102697361	4.95148	0,343267666367076
DCK	2,30786102697361	4.95148	0,343267666367076
HECTD1	2,30786102697361	4.95148	0,343267666367076
IFT81	2,30786102697361	4.95148	0,343267666367076
KIF14	2,30786102697361	4.95148	0,343267666367076
NFYB	2,30786102697361	4.95148	0,343267666367076
PNPLA4	2,30786102697361	4.95148	0,343267666367076
SNX12	2,30786102697361	4.95148	0,343267666367076
STK38	2,30786102697361	4.95148	0,343267666367076
VPS37B	2,30786102697361	4.95148	0,343267666367076
SCAMP1	2,30466787134502	4.94054	0,0706569324223119
ARSB	2,29715012686995	4.91486	0,207279367780881
C11orf24	2,29715012686995	4.91486	0,207279367780881
STAT1	2,28907602252453	4.88743	0,229064418321605
NANS	2,28720094091527	4.88108	0,190655641335597
GNL3	2,28614275831971	4.8775	0,0630674918540138
TMEM5	2,28288885582742	4.86651	0,226828718874712
NECTIN1	2,27626201912494	4.84421	0,424323827104278
NEXN	2,27626201912494	4.84421	0,424323827104278
PLCD3	2,27626201912494	4.84421	0,424323827104278
SPRYD3	2,27626201912494	4.84421	0,424323827104278
TNFRSF21	2,27626201912494	4.84421	0,424323827104278
MGAT2	2,27277604574392	4.83252	0,218742271546226
MT-ND2	2,27277604574392	4.83252	0,218742271546226
PSME4	2,26581765910991	4.80927	0,424339968785099
TRAPPC4	2,26581765910991	4.80927	0,424339968785099
RNA5SP216	2,26139004917978	4.79453	0,493086014034379
RNU6-105P	2,26139004917978	4.79453	0,493086014034379
UCK1	2,26139004917978	4.79453	0,493086014034379
UNKL	2,26139004917978	4.79453	0,493086014034379
ZNF496	2,26139004917978	4.79453	0,493086014034379
COA6	2,26084626991397	4.79273	0,204642311783941
VPS35	2,26079647888572	4.79256	0,245271529599935
MT-ATP6	2,25470536269336	4.77237	0,368493954587996
ST14	2,25470536269336	4.77237	0,368493954587996
CDA	2,25183255235276	4.76287	0,229086818151278
CBX3	2,24630279817723	4.74465	0,105889297877677
ASCC1	2,23734399601207	4.71528	0,43554881308543
CYTOR	2,23734399601207	4.71528	0,43554881308543
ISCA2	2,23734399601207	4.71528	0,43554881308543
MECR	2,23734399601207	4.71528	0,43554881308543
RPL36A	2,23669963398511	4.71318	0,273823623798506
NFIB	2,23219693899236	4.69849	0,427621538058203
OSBPL11	2,23219693899236	4.69849	0,427621538058203
PALMD	2,23219693899236	4.69849	0,427621538058203
SPATS2	2,23219693899236	4.69849	0,427621538058203
TSC22D2	2,23219693899236	4.69849	0,427621538058203
ALAS1	2,22443533446247	4.67328	0,239711648908066
PLA2G4A	2,20855710436335	4.62213	0,227698767961203
XPO7	2,20283385392627	4.60383	0,130534925963157
ALKBH5	2,20092473420127	4.59774	0,235913186592421
CHML	2,19052594789909	4.56472	0,384894237060327
EPB41	2,19052594789909	4.56472	0,384894237060327
HSD17B8	2,19052594789909	4.56472	0,384894237060327
MIR4458HG	2,19052594789909	4.56472	0,384894237060327
OAZ2	2,19052594789909	4.56472	0,384894237060327
RBBP5	2,19052594789909	4.56472	0,384894237060327
RNF216P1	2,19052594789909	4.56472	0,384894237060327
TBX1	2,19052594789909	4.56472	0,384894237060327
TMEM126B	2,19052594789909	4.56472	0,384894237060327
UAP1L1	2,19052594789909	4.56472	0,384894237060327
GPR180	2,19008678675992	4.56333	0,242995404789466
RNU4-7P	2,17967291988169	4.53051	0,357654873370059
EDC4	2,17458498377536	4.51456	0,240913468373675
KCTD3	2,17458498377536	4.51456	0,240913468373675
GALNT1	2,17224955420222	4.50726	0,200709811388736
GTF2F1	2,16940942485138	4.49839	0,224795316427084
TNKS1BP1	2,16891588848948	4.49685	0,137532945390027
RFNG	2,15997892341989	4.46908	0,179545265106678
GXYLT1	2,15566094962012	4.45573	0,233152243886934
NCBP2-AS2	2,15385713491312	4.45016	0,240007563927772
ARHGAP39	2,15319202901704	4.44811	0,453624403982259
C11orf84	2,15319202901704	4.44811	0,453624403982259
MPP6	2,15319202901704	4.44811	0,453624403982259
MUTYH	2,15319202901704	4.44811	0,453624403982259
PAXBP1	2,15319202901704	4.44811	0,453624403982259
RABGGTA	2,15319202901704	4.44811	0,453624403982259
RASL10B	2,15319202901704	4.44811	0,453624403982259
SCAF4	2,15319202901704	4.44811	0,453624403982259
TNFAIP8	2,15319202901704	4.44811	0,453624403982259
USP28	2,15319202901704	4.44811	0,453624403982259
C9orf78	2,14519234211626	4.42351	0,454759330398029
DDX52	2,14519234211626	4.42351	0,454759330398029
EXT1	2,14519234211626	4.42351	0,454759330398029
GOLT1B	2,14519234211626	4.42351	0,454759330398029
HOXC11	2,14519234211626	4.42351	0,454759330398029
LINC00221	2,14519234211626	4.42351	0,454759330398029
PCGF2	2,14519234211626	4.42351	0,454759330398029
TMEM62	2,14519234211626	4.42351	0,454759330398029
SBDS	2,13930321272145	4.40549	0,261703446877842
AP1G1	2,1287445113667	4.37337	0,245639885020534
EIF2B4	2,12809115693747	4.37139	0,316483667679986
MRPL48	2,12676808251709	4.36738	0,30655245417967
ATG5	2,1229548398306	4.35585	0,255916309847415
CYCS	2,12086991051563	4.34956	0,235385359069971
NOL11	2,11720606789896	4.33853	0,204769695693205
CCDC12	2,10239704142767	4.29422	0,47664474542427
COMMD2	2,10239704142767	4.29422	0,47664474542427
CTSV	2,10239704142767	4.29422	0,47664474542427
HSPE1	2,10239704142767	4.29422	0,47664474542427
PAK1	2,10239704142767	4.29422	0,47664474542427
QRSL1	2,10239704142767	4.29422	0,47664474542427
RAP1GDS1	2,10239704142767	4.29422	0,47664474542427
NAP1L4	2,10156920300108	4.29176	0,163966226044275
CENPE	2,10072140831449	4.28924	0,416581465919747
CMAS	2,10072140831449	4.28924	0,416581465919747
CPEB3	2,10072140831449	4.28924	0,416581465919747
FAM200B	2,10072140831449	4.28924	0,416581465919747
KDM6B	2,10072140831449	4.28924	0,416581465919747
MBOAT1	2,10072140831449	4.28924	0,416581465919747
PHF8	2,10072140831449	4.28924	0,416581465919747
PRPF39	2,10072140831449	4.28924	0,416581465919747
RAB3D	2,10072140831449	4.28924	0,416581465919747
RPL37P6	2,10072140831449	4.28924	0,416581465919747
TRIM3	2,10072140831449	4.28924	0,416581465919747
TRIM56	2,10072140831449	4.28924	0,416581465919747
ATOX1	2,09723331966159	4.27888	0,269587941329792
SGSM2	2,09723331966159	4.27888	0,269587941329792
SCARNA23	2,09687980002386	4.27783	0,0282741726569677
SNX6	2,09542404450994	4.27352	0,247522969198569
ARHGEF1	2,0867770907648	4.24798	0,156726637194859
FNDC3B	2,08669552024704	4.24774	0,200335189630234
RIOX1	2,08576466864484	4.245	0,275178050214694
GTF3A	2,07689461233978	4.21898	0,289424297685304
TIMM17A	2,07378236086245	4.20989	0,216367938695052
SRSF11	2,07294458625085	4.20745	0,165430576889587
PBX2	2,06786715419443	4.19266	0,551600517831651
TFPI	2,06680244553941	4.18957	0,275374433974313
YIPF4	2,06680244553941	4.18957	0,275374433974313
MAML1	2,0667267220824	4.18935	0,260216392258648
ATP10D	2,06272686987721	4.17775	0,487933010658236
EVC	2,06272686987721	4.17775	0,487933010658236
FAXC	2,06272686987721	4.17775	0,487933010658236
MYCBP2	2,06272686987721	4.17775	0,487933010658236
NRBP2	2,06272686987721	4.17775	0,487933010658236
RAB28	2,06272686987721	4.17775	0,487933010658236
SAT2	2,06272686987721	4.17775	0,487933010658236
FECH	2,05755955490472	4.16282	0,252851079754432
MAP4K4	2,05741062763356	4.16239	0,487694165509507
NUDT4	2,05741062763356	4.16239	0,487694165509507
PTPN12	2,05741062763356	4.16239	0,487694165509507
RIOK2	2,05741062763356	4.16239	0,487694165509507
NAE1	2,05678895917251	4.16059	0,33036327329182
BRD1	2,05543023258227	4.15668	0,276780937546958
MAGEA6	2,05543023258227	4.15668	0,276780937546958
KNSTRN	2,05524436596958	4.15614	0,409692446630914
RANBP1	2,04385069411012	4.12345	0,118883379162621
DYNLT3	2,04378026174297	4.12325	0,289167391985999
PITPNB	2,04378026174297	4.12325	0,289167391985999
MCAT	2,04135528256706	4.11632	0,186330810126277
PSMD4	2,0303166257684	4.08494	0,120130606683565
KIF26A	2,02833539508455	4.07934	0,294972244727796
NUP93	2,02833539508455	4.07934	0,294972244727796
PUS1	2,02833539508455	4.07934	0,294972244727796
ZNF609	2,02833539508455	4.07934	0,294972244727796
CNIH4	2,02777150931783	4.07774	0,272079390228708
RNF11	2,0264328538459	4.07396	0,284400692791496
WDR82	2,02129604642488	4.05948	0,182552535711221
ARL5A	2,01845159970175	4.05149	0,495472761405797
DERL2	2,01845159970175	4.05149	0,495472761405797
DESI2	2,01845159970175	4.05149	0,495472761405797
EML3	2,01845159970175	4.05149	0,495472761405797
FAM111B	2,01845159970175	4.05149	0,495472761405797
LATS2	2,01845159970175	4.05149	0,495472761405797
OSER1	2,01845159970175	4.05149	0,495472761405797
PPP4R3B	2,01845159970175	4.05149	0,495472761405797
RAP2B	2,01659091244604	4.04627	0,345915927075968
KCTD12	2,00812812641348	4.0226	0,358719583974376
ABRAXAS2	2,00729458580912	4.02028	0,344280605313288
CDK13	2,00729458580912	4.02028	0,344280605313288
STAMBP	2,00729458580912	4.02028	0,344280605313288
NTS	2,00074703219835	4.00207	0,128078258996901
TMEM94	2,00017603754453	4.00049	0,228519269037323
UBP1	1,99647072603145	3.99023	0,344713539470517
RAB2A	1,98528307381246	3.9594	0,290106796922001
PPP2CB	1,98229672930488	3.95122	0,231785545314297
SLTM	1,97500081937006	3.93128	0,286428431271016
GID8	1,97205400851715	3.92326	0,308935919989662
LEPROT	1,97205400851715	3.92326	0,308935919989662
ZC3HC1	1,97205400851715	3.92326	0,308935919989662
CCS	1,96378223235636	3.90083	0,458765385963969
GET4	1,96378223235636	3.90083	0,458765385963969
GJC1	1,96378223235636	3.90083	0,458765385963969
GPN2	1,96378223235636	3.90083	0,458765385963969
HOOK3	1,96378223235636	3.90083	0,458765385963969
JADE3	1,96378223235636	3.90083	0,458765385963969
LHFPL2	1,96378223235636	3.90083	0,458765385963969
NPHP4	1,96378223235636	3.90083	0,458765385963969
NXT1	1,96378223235636	3.90083	0,458765385963969
PAQR3	1,96378223235636	3.90083	0,458765385963969
RNF115	1,96378223235636	3.90083	0,458765385963969
RNF34	1,96378223235636	3.90083	0,458765385963969
S100PBP	1,96378223235636	3.90083	0,458765385963969
SHKBP1	1,96378223235636	3.90083	0,458765385963969
TANGO6	1,96378223235636	3.90083	0,458765385963969
TCTA	1,96378223235636	3.90083	0,458765385963969
TIPIN	1,96378223235636	3.90083	0,458765385963969
ZC3H15	1,96378223235636	3.90083	0,458765385963969
MAD2L1BP	1,95926627052879	3.88864	0,364628543149233
PIP4K2C	1,95926627052879	3.88864	0,364628543149233
RUFY1	1,95922461041256	3.88853	0,338517711252825
JKAMP	1,95490754923486	3.87691	0,365957233825545
MOSPD1	1,94371005519732	3.84694	0,209129656788822
CIT	1,93779751371999	3.8312	0,589606582220754
POLR2G	1,93243778035816	3.817	0,294622445178475
SRSF10	1,93151686654082	3.81456	0,369972698113215
GORASP2	1,93144090636181	3.81436	0,208305069114781
SEMA4C	1,92517119605208	3.79782	0,319838081240034
AGO3	1,92512423509142	3.7977	0,531754820615809
IFRD1	1,92512423509142	3.7977	0,531754820615809
SLC22A23	1,92512423509142	3.7977	0,531754820615809
TUBD1	1,92512423509142	3.7977	0,531754820615809
ZNF526	1,92512423509142	3.7977	0,531754820615809
TOMM5	1,9195931030853	3.78316	0,103756458841711
CNPY2	1,91519088457103	3.77164	0,531253735309325
DUBR	1,91519088457103	3.77164	0,531253735309325
FBXO42	1,91519088457103	3.77164	0,531253735309325
HDDC3	1,91519088457103	3.77164	0,531253735309325
KLHL25	1,91519088457103	3.77164	0,531253735309325
P2RX4	1,91519088457103	3.77164	0,531253735309325
PIGL	1,91519088457103	3.77164	0,531253735309325
PMS2	1,91519088457103	3.77164	0,531253735309325
SLC35D2	1,91519088457103	3.77164	0,531253735309325
SSH2	1,91519088457103	3.77164	0,531253735309325
TMEM56	1,91519088457103	3.77164	0,531253735309325
ZDHHC14	1,91519088457103	3.77164	0,531253735309325
ZNF324	1,91519088457103	3.77164	0,531253735309325
ZNF385A	1,91519088457103	3.77164	0,531253735309325
PGAP2	1,91382270081135	3.76806	0,335739079630769
ANP32B	1,90872131604602	3.75476	0,142806656457505
HPRT1	1,90559263120002	3.74663	0,307775109109523
MAIP1	1,90559263120002	3.74663	0,307775109109523
JOSD2	1,90293665691924	3.73974	0,429902088238576
CRK	1,90259721606436	3.73886	0,313131762645424
GABPB1	1,89717623731262	3.72483	0,336058560643091
TBC1D10B	1,89717623731262	3.72483	0,336058560643091
SSBP1	1,88301516913516	3.68845	0,0938013010527676
CDK2AP1	1,88205374986708	3.68599	0,205979362575678
MEAF6	1,87201071074141	3.66042	0,314793137641538
ADIRF	1,87178713405626	3.65986	0,547102628188022
BMP2K	1,87178713405626	3.65986	0,547102628188022
HSBP1L1	1,87178713405626	3.65986	0,547102628188022
POP1	1,87178713405626	3.65986	0,547102628188022
PPAN	1,87178713405626	3.65986	0,547102628188022
PTRHD1	1,87178713405626	3.65986	0,547102628188022
SNORD124	1,87178713405626	3.65986	0,547102628188022
SRGAP2C	1,87178713405626	3.65986	0,547102628188022
TMEM68	1,87178713405626	3.65986	0,547102628188022
ZNF335	1,87178713405626	3.65986	0,547102628188022
ZNF74	1,87178713405626	3.65986	0,547102628188022
NGRN	1,87133698264627	3.65871	0,319197450965283
SNHG5	1,87133698264627	3.65871	0,319197450965283
VEGFB	1,87133698264627	3.65871	0,319197450965283
ZBTB7A	1,87133698264627	3.65871	0,319197450965283
GTF2A2	1,87016291729002	3.65574	0,151898366730878
PIGB	1,86880333410646	3.6523	0,353673225592963
PTPRU	1,86880333410646	3.6523	0,353673225592963
ADAMTSL1	1,86811258754134	3.65055	0,549036585323482
AL133260.1	1,86811258754134	3.65055	0,549036585323482
ANKRD40	1,86811258754134	3.65055	0,549036585323482
CHORDC1	1,86811258754134	3.65055	0,549036585323482
FGD6	1,86811258754134	3.65055	0,549036585323482
GNAI1	1,86811258754134	3.65055	0,549036585323482
INTS9	1,86811258754134	3.65055	0,549036585323482
MORC2	1,86811258754134	3.65055	0,549036585323482
OXR1	1,86811258754134	3.65055	0,549036585323482
SLC16A5	1,86811258754134	3.65055	0,549036585323482
SLC25A19	1,86811258754134	3.65055	0,549036585323482
UBR1	1,86811258754134	3.65055	0,549036585323482
JMJD6	1,86586249331798	3.64486	0,220997352450069
GBE1	1,86230970305024	3.63589	0,281669612649329
ME2	1,86230970305024	3.63589	0,281669612649329
CEBPG	1,85627243090191	3.62071	0,328933576718675
CPSF4	1,85627243090191	3.62071	0,328933576718675
NDC80	1,85627243090191	3.62071	0,328933576718675
BIRC6	1,85499351697343	3.6175	0,162998183915994
GEMIN6	1,8506665056766	3.60667	0,401782931371976
MBIP	1,84938088575246	3.60346	0,353036178398363
ASPHD1	1,84787088141768	3.59969	0,275951473860727
ATP2B1	1,84567792205996	3.59422	0,0472188576088822
ABHD2	1,84540607252704	3.59354	0,327905897154488
MATK	1,84461688221517	3.59158	0,215653701175509
PPP1CC	1,84115027825367	3.58296	0,156197771110091
UXT	1,83530748813527	3.56847	0,243116588554733
NCS1	1,83433995154109	3.56608	0,35593306157539
TMEM263	1,83433995154109	3.56608	0,35593306157539
PAIP1	1,82746701668351	3.54913	0,282489535701636
USO1	1,82431667348711	3.54139	0,345508808796453
SNORD97	1,82355543254756	3.53952	0,637491503600611
ZNF639	1,8235047650409	3.5394	0,349397717686786
RNF182	1,82305257261091	3.53829	0,34538356434557
DAB2	1,81714387779246	3.52383	0,374090561544576
SMU1	1,81714387779246	3.52383	0,374090561544576
DAD1	1,81312640574576	3.51403	0,181696862722904
ABCE1	1,81260584589455	3.51276	0,563017676575886
ALAD	1,81260584589455	3.51276	0,563017676575886
BBS2	1,81260584589455	3.51276	0,563017676575886
EEF1A1P7	1,81260584589455	3.51276	0,563017676575886
GOPC	1,81260584589455	3.51276	0,563017676575886
KIF7	1,81260584589455	3.51276	0,563017676575886
KLHL9	1,81260584589455	3.51276	0,563017676575886
MUT	1,81260584589455	3.51276	0,563017676575886
PRUNE1	1,81260584589455	3.51276	0,563017676575886
RECQL	1,81260584589455	3.51276	0,563017676575886
TBRG1	1,81260584589455	3.51276	0,563017676575886
UBXN11	1,81260584589455	3.51276	0,563017676575886
UTP14A	1,81260584589455	3.51276	0,563017676575886
WDR5	1,81260584589455	3.51276	0,563017676575886
IMP4	1,79973730165626	3.48157	0,244698203350722
MARCH5	1,79832434299765	3.47816	0,295805077086607
PP7080	1,79832434299765	3.47816	0,295805077086607
NDOR1	1,79731788908662	3.47573	0,335468563770203
SNRNP48	1,79731788908662	3.47573	0,335468563770203
RIOK1	1,79369671710764	3.46702	0,415629371058543
SELENOT	1,79289488885765	3.46509	0,214963202821005
BANP	1,78208360190234	3.43923	0,37204831437819
KIF4A	1,78208360190234	3.43923	0,37204831437819
PUM3	1,78208360190234	3.43923	0,37204831437819
WRB	1,78208360190234	3.43923	0,37204831437819
SLC18B1	1,78122055154957	3.43717	0,35223603408103
SETD3	1,77943761555075	3.43292	0,357635716141557
SMG7	1,77943761555075	3.43292	0,357635716141557
MMADHC	1,77850645737833	3.43071	0,305419805911295
IVNS1ABP	1,77298282429986	3.4176	0,251593361666821
C1orf174	1,77107350115393	3.41308	0,349982921956367
AL445524.1	1,76658284016408	3.40247	0,575818208324048
FNIP1	1,76658284016408	3.40247	0,575818208324048
GAGE2A	1,76658284016408	3.40247	0,575818208324048
GATAD1	1,76658284016408	3.40247	0,575818208324048
GINS4	1,76658284016408	3.40247	0,575818208324048
HOXC13	1,76658284016408	3.40247	0,575818208324048
LRCH3	1,76658284016408	3.40247	0,575818208324048
LRRC57	1,76658284016408	3.40247	0,575818208324048
NUS1	1,76658284016408	3.40247	0,575818208324048
PHF20L1	1,76658284016408	3.40247	0,575818208324048
PROS1	1,76658284016408	3.40247	0,575818208324048
RSBN1	1,76658284016408	3.40247	0,575818208324048
SDHAF4	1,76658284016408	3.40247	0,575818208324048
SUCO	1,76658284016408	3.40247	0,575818208324048
TET3	1,76658284016408	3.40247	0,575818208324048
ZFYVE21	1,76658284016408	3.40247	0,575818208324048
ZNF251	1,76658284016408	3.40247	0,575818208324048
MT-ATP8	1,76473351436411	3.39811	0,337605062705864
GNPNAT1	1,76182204050551	3.39126	0,399322561851948
IKBIP	1,76001815449707	3.38702	0,254790288124171
HECTD4	1,75983651878026	3.3866	0,389107743336829
PHPT1	1,75733184959033	3.38072	0,202926822332442
CDCA7	1,75660014415891	3.37901	0,311193435361443
PTPRM	1,75528375523625	3.37593	0,236190179079821
ZNF574	1,75343171240043	3.3716	0,324690989878131
PTMA	1,75258185968156	3.36961	0,226967098232822
NCBP3	1,7519192822587	3.36806	0,384719405587855
SLC2A13	1,7519192822587	3.36806	0,384719405587855
SNRPB2	1,7519192822587	3.36806	0,384719405587855
TPM1	1,7519192822587	3.36806	0,384719405587855
UBR7	1,7519192822587	3.36806	0,384719405587855
APMAP	1,74587595333499	3.35398	0,119604962824138
MRM2	1,74307971370472	3.34749	0,372623472904122
SLC25A17	1,73491359275744	3.3286	0,201929252341053
BOD1L1	1,73193196311076	3.32172	0,438722388772439
FKBP3	1,73193196311076	3.32172	0,438722388772439
TGFBR3	1,72985954785622	3.31696	0,15305478946751
SOAT1	1,72949404853738	3.31612	0,0826992634275211
RNU2-36P	1,72797284361512	3.31262	0,238995577480967
THOC2	1,72517064719423	3.30619	0,411531925758477
ZFAND1	1,72467689971804	3.30506	0,454478555630515
PPP6C	1,71717002062998	3.28791	0,379672506048057
GCNT2	1,71628145266705	3.28588	0,37000132571312
ICAM4	1,71628145266705	3.28588	0,37000132571312
TOP1MT	1,71465134304134	3.28217	0,375651370553124
VRK3	1,71465134304134	3.28217	0,375651370553124
METTL16	1,71263092561394	3.27758	0,427035040638428
SLC35F5	1,71202917924564	3.27621	0,128240991389522
SCARNA12	1,70671119515916	3.26416	0,442087561570686
TPD52L1	1,70564530066739	3.26175	0,437018148285088
MRPS18C	1,70520558744992	3.26075	0,449861100012542
FAM96B	1,70197161206194	3.25345	0,377628499561908
MIPEP	1,70197161206194	3.25345	0,377628499561908
TRIM37	1,70197161206194	3.25345	0,377628499561908
ASF1B	1,70070817542243	3.2506	0,27002373531471
FANCE	1,69714753210498	3.24259	0,40577649643909
AKT1S1	1,69632081772878	3.24073	0,14472447826804
GPRC5C	1,69547946351769	3.23885	0,215849432296635
ARHGEF10L	1,69381938940013	3.23512	0,551048276910535
C2orf49	1,69381938940013	3.23512	0,551048276910535
CASTOR2	1,69381938940013	3.23512	0,551048276910535
CERK	1,69381938940013	3.23512	0,551048276910535
CHCHD4	1,69381938940013	3.23512	0,551048276910535
CHCHD6	1,69381938940013	3.23512	0,551048276910535
DNA2	1,69381938940013	3.23512	0,551048276910535
EEF1A1P10	1,69381938940013	3.23512	0,551048276910535
EPG5	1,69381938940013	3.23512	0,551048276910535
FAM103A1	1,69381938940013	3.23512	0,551048276910535
FAM83A	1,69381938940013	3.23512	0,551048276910535
GEMIN2	1,69381938940013	3.23512	0,551048276910535
GLUL	1,69381938940013	3.23512	0,551048276910535
GRAMD1C	1,69381938940013	3.23512	0,551048276910535
HIBCH	1,69381938940013	3.23512	0,551048276910535
HIF1AN	1,69381938940013	3.23512	0,551048276910535
MIB2	1,69381938940013	3.23512	0,551048276910535
MPZL3	1,69381938940013	3.23512	0,551048276910535
NEK4	1,69381938940013	3.23512	0,551048276910535
NVL	1,69381938940013	3.23512	0,551048276910535
PIDD1	1,69381938940013	3.23512	0,551048276910535
PSKH1	1,69381938940013	3.23512	0,551048276910535
RFC1	1,69381938940013	3.23512	0,551048276910535
RNF19B	1,69381938940013	3.23512	0,551048276910535
SLC38A9	1,69381938940013	3.23512	0,551048276910535
SMARCE1	1,69381938940013	3.23512	0,551048276910535
SNAI1	1,69381938940013	3.23512	0,551048276910535
SNAPC1	1,69381938940013	3.23512	0,551048276910535
SOD3	1,69381938940013	3.23512	0,551048276910535
SPRTN	1,69381938940013	3.23512	0,551048276910535
TCTN2	1,69381938940013	3.23512	0,551048276910535
TMEM251	1,69381938940013	3.23512	0,551048276910535
TRPT1	1,69381938940013	3.23512	0,551048276910535
TWF1	1,69381938940013	3.23512	0,551048276910535
YLPM1	1,69381938940013	3.23512	0,551048276910535
DHTKD1	1,68377084909591	3.21267	0,440760206589056
SRF	1,68377084909591	3.21267	0,440760206589056
ZMPSTE24	1,6833935128056	3.21183	0,231587938786712
PGRMC2	1,68249047117667	3.20982	0,240559265246436
DCAF12	1,68162494522828	3.20789	0,412572328923584
DPH2	1,68162494522828	3.20789	0,412572328923584
GNL3L	1,68162494522828	3.20789	0,412572328923584
LEO1	1,68162494522828	3.20789	0,412572328923584
SH3BGRL3	1,68162494522828	3.20789	0,412572328923584
UBALD2	1,68162494522828	3.20789	0,412572328923584
MEN1	1,67910840767739	3.2023	0,33946985710816
BRWD3	1,67684725154227	3.19728	0,662114553566988
CORO2A	1,67684725154227	3.19728	0,662114553566988
FAM45A	1,67684725154227	3.19728	0,662114553566988
PALM	1,67684725154227	3.19728	0,662114553566988
TTC26	1,67684725154227	3.19728	0,662114553566988
WDR75	1,67684725154227	3.19728	0,662114553566988
NABP2	1,67397141178042	3.19092	0,276126012979815
SLC30A7	1,67002029234359	3.18219	0,120442694544967
HTATIP2	1,6691154010071	3.1802	0,206573003106578
BOLA1	1,66893762913146	3.1798	0,658870431909045
CAPRIN2	1,66893762913146	3.1798	0,658870431909045
CCDC91	1,66893762913146	3.1798	0,658870431909045
ENGASE	1,66893762913146	3.1798	0,658870431909045
FBXO46	1,66893762913146	3.1798	0,658870431909045
FJX1	1,66893762913146	3.1798	0,658870431909045
LRCH2	1,66893762913146	3.1798	0,658870431909045
MAFG	1,66893762913146	3.1798	0,658870431909045
RNU2-48P	1,66893762913146	3.1798	0,658870431909045
RNU6-14P	1,66893762913146	3.1798	0,658870431909045
RNU6-222P	1,66893762913146	3.1798	0,658870431909045
RNU6-620P	1,66893762913146	3.1798	0,658870431909045
SNORA79B	1,66893762913146	3.1798	0,658870431909045
STK11IP	1,66893762913146	3.1798	0,658870431909045
ZKSCAN5	1,66893762913146	3.1798	0,658870431909045
ZNF195	1,66893762913146	3.1798	0,658870431909045
SEC13	1,66659804573346	3.17465	0,227698896120428
ASF1A	1,66426037902552	3.16951	0,424976546488065
PIP5K1A	1,66426037902552	3.16951	0,424976546488065
SCFD1	1,66426037902552	3.16951	0,424976546488065
SH3KBP1	1,66426037902552	3.16951	0,424976546488065
MTR	1,66107061397553	3.16251	0,352538563808259
SNX5	1,66107061397553	3.16251	0,352538563808259
PDK1	1,65785169031253	3.15546	0,439673723805864
RPF1	1,65553103261795	3.15039	0,304771742566475
CAT	1,65528189730271	3.14985	0,286791508876566
DIAPH3	1,65308928122602	3.14506	0,666957931006207
MAGI1	1,65308928122602	3.14506	0,666957931006207
MED18	1,65308928122602	3.14506	0,666957931006207
RNU1-75P	1,65308928122602	3.14506	0,666957931006207
SNORA49	1,65308928122602	3.14506	0,666957931006207
SSC5D	1,65308928122602	3.14506	0,666957931006207
UBE2Q2	1,65308928122602	3.14506	0,666957931006207
PTPRK	1,64994003544337	3.13821	0,0828001708689862
LMBRD1	1,64729977223521	3.13247	0,297102482262979
SFT2D1	1,64573471011557	3.12907	0,390830441892562
WWC2	1,64512993397241	3.12776	0,396281788842783
GRPEL1	1,64149981694555	3.1199	0,439666902123401
PHF3	1,64149981694555	3.1199	0,439666902123401
SPATA20	1,64149981694555	3.1199	0,439666902123401
KLHL15	1,64052170539397	3.11779	0,468436107882952
NARS2	1,64052170539397	3.11779	0,468436107882952
TBCD	1,63907674312935	3.11466	0,151716195146823
SELENOH	1,63213416711892	3.09971	0,304902236346059
CEBPA	1,62581542361081	3.08617	0,315443910820134
NCOA3	1,62539436197619	3.08526	0,437014543869441
SNX33	1,62539436197619	3.08526	0,437014543869441
DNAJC21	1,62351300467741	3.08124	0,303683530201158
SPTLC2	1,62138992095047	3.07671	0,400295792672561
GNL2	1,61809867907088	3.0697	0,407217121968783
TENM3	1,61809867907088	3.0697	0,407217121968783
VEZF1	1,61809867907088	3.0697	0,407217121968783
C6orf89	1,61598245847634	3.0652	0,479786158677591
DYNC1I2	1,61598245847634	3.0652	0,479786158677591
CDC42	1,60924806221698	3.05093	0,460334829412178
UBAP1	1,60842299454024	3.04918	0,318801480368956
ERBIN	1,60834739237285	3.04902	0,493952742443731
LAMTOR3	1,60697690928698	3.04613	0,498248473206211
ARV1	1,6016723633227	3.03495	0,304829395722783
REXO2	1,60023196368439	3.03192	0,323472749116353
DOT1L	1,59568966688105	3.02239	0,406152365319445
SUPT6H	1,59194489837053	3.01455	0,33699777458779
TIGD5	1,59072713878508	3.01201	0,296537305380536
TIPRL	1,59072331080073	3.012	0,327437271649446
EMC9	1,589232811307	3.00889	0,442711407847694
LIN7C	1,589232811307	3.00889	0,442711407847694
NF1	1,589232811307	3.00889	0,442711407847694
RFT1	1,589232811307	3.00889	0,442711407847694
SNX27	1,589232811307	3.00889	0,442711407847694
DAP3	1,58777360548004	3.00585	0,326816337291266
MTA1	1,58729371780621	3.00485	0,327733889818268
BACE1	1,58713301194501	3.00452	0,634441780575652
BCL2L1	1,58713301194501	3.00452	0,634441780575652
CLASP2	1,58713301194501	3.00452	0,634441780575652
COIL	1,58713301194501	3.00452	0,634441780575652
CREG2	1,58713301194501	3.00452	0,634441780575652
CRYZL1	1,58713301194501	3.00452	0,634441780575652
EXOSC8	1,58713301194501	3.00452	0,634441780575652
FANCL	1,58713301194501	3.00452	0,634441780575652
FUT8	1,58713301194501	3.00452	0,634441780575652
G2E3	1,58713301194501	3.00452	0,634441780575652
GINS3	1,58713301194501	3.00452	0,634441780575652
KDM6A	1,58713301194501	3.00452	0,634441780575652
LMAN2L	1,58713301194501	3.00452	0,634441780575652
MIS18BP1	1,58713301194501	3.00452	0,634441780575652
MORN2	1,58713301194501	3.00452	0,634441780575652
PDE7A	1,58713301194501	3.00452	0,634441780575652
RAB30	1,58713301194501	3.00452	0,634441780575652
RPF2	1,58713301194501	3.00452	0,634441780575652
SLC16A13	1,58713301194501	3.00452	0,634441780575652
SLC25A35	1,58713301194501	3.00452	0,634441780575652
SRP54	1,58713301194501	3.00452	0,634441780575652
TMEM87B	1,58713301194501	3.00452	0,634441780575652
VIRMA	1,58713301194501	3.00452	0,634441780575652
UBXN4	1,58556018636187	3.00124	0,437414008758827
RBCK1	1,580884794393	2.99153	0,39974974770604
RRAS2	1,580884794393	2.99153	0,39974974770604
RARS	1,57803743856418	2.98563	0,348892840979821
BCKDHA	1,57182710116861	2.97281	0,378524941832597
ZDHHC16	1,57182710116861	2.97281	0,378524941832597
ZC3H7A	1,57098959225993	2.97108	0,323344606022865
SLC46A1	1,57091277213697	2.97093	0,185067255618504
ATP6V1G1	1,57056857909336	2.97022	0,224255624500441
SYNJ2	1,57053311127389	2.97014	0,498275987980542
SDF2	1,56451943669272	2.95779	0,330034046982679
SNHG20	1,56451442090369	2.95778	0,536281091250483
SNORA73	1,56451442090369	2.95778	0,536281091250483
C9orf64	1,56406092439709	2.95685	0,507333463373728
HR	1,56213758649538	2.95291	0,269787334895982
CTU1	1,5619084345859	2.95244	0,344292396966717
DCBLD1	1,56039874838762	2.94935	0,300605142486284
YTHDF1	1,559279733622	2.94707	0,321975539877798
PRPSAP2	1,55747615571082	2.94338	0,425414558015789
USP4	1,55747615571082	2.94338	0,425414558015789
SRSF8	1,55657780198001	2.94155	0,323952485184951
COG8	1,55626802310199	2.94092	0,431557239370511
SPTBN1	1,55393271301656	2.93616	0,327236413673815
SAR1B	1,55221384979937	2.93267	0,391231425071987
AC073621.1	1,55121959129679	2.93065	0,375764831633734
SNAPIN	1,54991305141052	2.92799	0,439624395715609
PUS7	1,54765660077255	2.92342	0,283644989677306
UBAP2L	1,54667758554138	2.92144	0,0978764806517264
PIM2	1,54369979082772	2.91541	0,431200472215718
TBX3	1,54369979082772	2.91541	0,431200472215718
CCAR1	1,54327059625587	2.91454	0,338216681838678
BUD31	1,54258083764078	2.91315	0,505303615729521
KANSL3	1,54258083764078	2.91315	0,505303615729521
NCOA7	1,54258083764078	2.91315	0,505303615729521
SNORA55	1,54176894127399	2.91151	0,297519145943765
LFNG	1,54149625124744	2.91096	0,437891703657845
PRKAA2	1,54149625124744	2.91096	0,437891703657845
TMEM208	1,54142476641043	2.91082	0,401785554673991
CDC42BPB	1,54093697994306	2.90983	0,287410894045171
CCNF	1,53030753892525	2.88847	0,341422553722937
FAM50A	1,52891082860476	2.88568	0,35151956255593
SMCHD1	1,52826006528591	2.88438	0,442068098141087
POLR2I	1,52636727798936	2.8806	0,124391276194025
ANAPC1	1,52622910839728	2.88032	0,469215124754512
ARID1B	1,52622910839728	2.88032	0,469215124754512
FOXO3	1,52622910839728	2.88032	0,469215124754512
OLR1	1,52622910839728	2.88032	0,469215124754512
THUMPD1	1,52622910839728	2.88032	0,469215124754512
SHCBP1	1,52070755762674	2.86932	0,397924258062007
ECH1	1,51796012835736	2.86386	0,181994340119739
POLR2C	1,51675179575915	2.86146	0,342430790098634
PSIP1	1,51651917894929	2.861	0,166613890581093
AC096919.1	1,5160061048124	2.85998	0,65183949521802
ACOX3	1,5160061048124	2.85998	0,65183949521802
C18orf21	1,5160061048124	2.85998	0,65183949521802
CCPG1	1,5160061048124	2.85998	0,65183949521802
CENPO	1,5160061048124	2.85998	0,65183949521802
CHEK2	1,5160061048124	2.85998	0,65183949521802
CRBN	1,5160061048124	2.85998	0,65183949521802
CYP26B1	1,5160061048124	2.85998	0,65183949521802
DEPDC5	1,5160061048124	2.85998	0,65183949521802
EDIL3	1,5160061048124	2.85998	0,65183949521802
FBXO3	1,5160061048124	2.85998	0,65183949521802
HSD11B2	1,5160061048124	2.85998	0,65183949521802
HSP90AB2P	1,5160061048124	2.85998	0,65183949521802
LYRM7	1,5160061048124	2.85998	0,65183949521802
MFHAS1	1,5160061048124	2.85998	0,65183949521802
NBEA	1,5160061048124	2.85998	0,65183949521802
OTUD7B	1,5160061048124	2.85998	0,65183949521802
OXNAD1	1,5160061048124	2.85998	0,65183949521802
PLD1	1,5160061048124	2.85998	0,65183949521802
PPM1F	1,5160061048124	2.85998	0,65183949521802
PRG4	1,5160061048124	2.85998	0,65183949521802
SCFD2	1,5160061048124	2.85998	0,65183949521802
SCML2	1,5160061048124	2.85998	0,65183949521802
SENP1	1,5160061048124	2.85998	0,65183949521802
SH3RF2	1,5160061048124	2.85998	0,65183949521802
SIPA1L1	1,5160061048124	2.85998	0,65183949521802
SLC35A3	1,5160061048124	2.85998	0,65183949521802
SNX10	1,5160061048124	2.85998	0,65183949521802
THADA	1,5160061048124	2.85998	0,65183949521802
WDR48	1,5160061048124	2.85998	0,65183949521802
XRN1	1,5160061048124	2.85998	0,65183949521802
ZBTB12	1,5160061048124	2.85998	0,65183949521802
GDA	1,51562195901004	2.85922	0,41247581106407
SUMO2	1,51562195901004	2.85922	0,41247581106407
KMT2A	1,5114900446255	2.85104	0,482602066906768
SLC8B1	1,5114900446255	2.85104	0,482602066906768
CCDC71	1,50745424107027	2.84308	0,460880879215291
LARP4	1,50185387309961	2.83206	0,389111434880275
HNRNPDL	1,50127548400423	2.83093	0,124046814882169
CYFIP1	1,50090371909679	2.8302	0,408508467127658
EIF2A	1,49955301470148	2.82755	0,361288705263913
DHRS11	1,4980787126033	2.82466	0,507682838996953
HCG18	1,4980787126033	2.82466	0,507682838996953
TYSND1	1,4980787126033	2.82466	0,507682838996953
HOOK2	1,49651044118594	2.82159	0,492063430464646
CASC4	1,49290452217572	2.81455	0,225861660369805
CUEDC2	1,4920388224474	2.81286	0,358570965589512
DLG1	1,49175679901597	2.81231	0,485189078404489
PPIH	1,49175679901597	2.81231	0,485189078404489
SCNM1	1,49175679901597	2.81231	0,485189078404489
UBXN8	1,49175679901597	2.81231	0,485189078404489
JAG1	1,48737282432738	2.80378	0,424229274032484
SNORD12C	1,48451609855026	2.79823	0,211402442277848
ALDH9A1	1,48443876252386	2.79808	0,22035089893197
CCDC86	1,48405652227283	2.79734	0,325450561704266
RNF41	1,48387340682733	2.79699	0,494581307663809
SAP18	1,48387340682733	2.79699	0,494581307663809
NDUFA1	1,48136004676166	2.79212	0,239127984981323
RNU4-2	1,47727541175027	2.78422	NA
KLHL42	1,47636777429137	2.78247	0,466226615152729
GCLM	1,47624330752957	2.78223	0,460498676286255
LEMD3	1,47373867457534	2.77741	0,363051422325598
PSEN1	1,47008454579333	2.77038	0,477526575513129
EBNA1BP2	1,46852473298541	2.76739	0,197604395137243
DNAAF2	1,46812699886279	2.76662	0,529753322697956
PURA	1,46812699886279	2.76662	0,529753322697956
SS18L2	1,46812699886279	2.76662	0,529753322697956
UAP1	1,46812699886279	2.76662	0,529753322697956
ZNF200	1,46812699886279	2.76662	0,529753322697956
SHISA5	1,46804655705194	2.76647	0,189756768742302
ASPSCR1	1,46310390040003	2.75701	0,363565342075692
DNAJC10	1,46310390040003	2.75701	0,363565342075692
HLA-E	1,46310390040003	2.75701	0,363565342075692
ABHD15	1,46006424132913	2.75121	0,671544084268888
ABHD4	1,46006424132913	2.75121	0,671544084268888
AFTPH	1,46006424132913	2.75121	0,671544084268888
AHCYL2	1,46006424132913	2.75121	0,671544084268888
CASK	1,46006424132913	2.75121	0,671544084268888
CASP6	1,46006424132913	2.75121	0,671544084268888
CCDC77	1,46006424132913	2.75121	0,671544084268888
CCNE2	1,46006424132913	2.75121	0,671544084268888
CDKL1	1,46006424132913	2.75121	0,671544084268888
CEP68	1,46006424132913	2.75121	0,671544084268888
CFLAR	1,46006424132913	2.75121	0,671544084268888
COA3	1,46006424132913	2.75121	0,671544084268888
COL8A1	1,46006424132913	2.75121	0,671544084268888
CRTC1	1,46006424132913	2.75121	0,671544084268888
CSRNP2	1,46006424132913	2.75121	0,671544084268888
CYTH3	1,46006424132913	2.75121	0,671544084268888
DDIAS	1,46006424132913	2.75121	0,671544084268888
DNAJC8	1,46006424132913	2.75121	0,671544084268888
ELF1	1,46006424132913	2.75121	0,671544084268888
EPHB2	1,46006424132913	2.75121	0,671544084268888
EXOG	1,46006424132913	2.75121	0,671544084268888
FAM214B	1,46006424132913	2.75121	0,671544084268888
FBXO45	1,46006424132913	2.75121	0,671544084268888
FER	1,46006424132913	2.75121	0,671544084268888
HEATR5B	1,46006424132913	2.75121	0,671544084268888
HES7	1,46006424132913	2.75121	0,671544084268888
HOOK1	1,46006424132913	2.75121	0,671544084268888
KLHL22	1,46006424132913	2.75121	0,671544084268888
KLHL26	1,46006424132913	2.75121	0,671544084268888
MCM8	1,46006424132913	2.75121	0,671544084268888
MED30	1,46006424132913	2.75121	0,671544084268888
MIER3	1,46006424132913	2.75121	0,671544084268888
NDUFC2	1,46006424132913	2.75121	0,671544084268888
NMNAT1	1,46006424132913	2.75121	0,671544084268888
NSRP1	1,46006424132913	2.75121	0,671544084268888
PCSK7	1,46006424132913	2.75121	0,671544084268888
PMF1	1,46006424132913	2.75121	0,671544084268888
POU3F2	1,46006424132913	2.75121	0,671544084268888
RALA	1,46006424132913	2.75121	0,671544084268888
RIN2	1,46006424132913	2.75121	0,671544084268888
RPL5P27	1,46006424132913	2.75121	0,671544084268888
RSRP1	1,46006424132913	2.75121	0,671544084268888
SCMH1	1,46006424132913	2.75121	0,671544084268888
STAT5B	1,46006424132913	2.75121	0,671544084268888
THG1L	1,46006424132913	2.75121	0,671544084268888
TMC7	1,46006424132913	2.75121	0,671544084268888
TMEM173	1,46006424132913	2.75121	0,671544084268888
TOX2	1,46006424132913	2.75121	0,671544084268888
VPS8	1,46006424132913	2.75121	0,671544084268888
WDR25	1,46006424132913	2.75121	0,671544084268888
YY1AP1	1,46006424132913	2.75121	0,671544084268888
ZNF710	1,46006424132913	2.75121	0,671544084268888
AC124068.2	1,45635930239294	2.74415	0,234919538437957
ETF1	1,45624967977669	2.74394	0,259567987201384
B4GALT5	1,45542086376596	2.74237	0,423465302840894
PHLDB1	1,45542086376596	2.74237	0,423465302840894
RAB40C	1,45542086376596	2.74237	0,423465302840894
GPRIN1	1,45390077853209	2.73948	0,511231532316912
RNF139	1,45263599586966	2.73708	0,4608363169642
TRIM65	1,45258230747125	2.73698	0,353842743847108
DRAM2	1,45133561911855	2.73461	0,376209613471135
ACSF2	1,45009539684151	2.73226	0,510013693277531
BAZ1A	1,45009539684151	2.73226	0,510013693277531
DNMT3B	1,45009539684151	2.73226	0,510013693277531
ADGRG1	1,4494562749719	2.73105	0,46835437979371
KIAA1549	1,4494562749719	2.73105	0,46835437979371
SNX13	1,4494562749719	2.73105	0,46835437979371
ZDHHC9	1,44898919199216	2.73017	0,435053326517461
AHSA1	1,44753362006539	2.72741	0,337245126315781
AMIGO1	1,44536396832725	2.72332	0,368955982486895
HMGN2	1,44536396832725	2.72332	0,368955982486895
MRPS16	1,44294025691502	2.71874	0,373810679527325
CDKN2AIP	1,4371629449052	2.70788	0,541866086309992
LIMS1	1,4371629449052	2.70788	0,541866086309992
PDZD8	1,4371629449052	2.70788	0,541866086309992
TRPM4	1,4371629449052	2.70788	0,541866086309992
ERLIN1	1,43575602344883	2.70524	0,440971782552742
ICAM5	1,43575602344883	2.70524	0,440971782552742
JUN	1,43575602344883	2.70524	0,440971782552742
RAB13	1,43575602344883	2.70524	0,440971782552742
HIF1A	1,43508417470795	2.70398	0,310406558158886
CEBPZOS	1,43507560565276	2.70396	0,552056036850422
YME1L1	1,43366133016036	2.70131	0,272951745352069
COPB2	1,43328847723483	2.70062	0,483027501561269
CSTF1	1,43328847723483	2.70062	0,483027501561269
MRPL22	1,43328847723483	2.70062	0,483027501561269
MT-TF	1,42917081032904	2.69292	0,191635033468538
MAGEA3	1,42649749753207	2.68793	0,360067671558958
SLC12A4	1,42449469495288	2.6842	0,44895690555078
LIMD1-AS1	1,42380219132519	2.68292	0,528132989513495
HIST1H2BM	1,42221813323147	2.67997	0,449178721112728
MFF	1,42221813323147	2.67997	0,449178721112728
PDCD7	1,42221813323147	2.67997	0,449178721112728
BRI3BP	1,41956076639065	2.67504	0,197749367469815
PPA1	1,41861894131736	2.67329	0,142342802732669
VPS26B	1,40980677219922	2.65702	0,386760407430787
CCDC43	1,40964954720975	2.65673	0,304323793793338
RDH10	1,40867764962968	2.65494	0,388630280038466
MTF2	1,40715286489746	2.65213	0,472126551032468
POLR3A	1,40647942998935	2.65089	0,527426308256174
ACOT8	1,40460810970669	2.64746	0,512296744515843
CXXC1	1,40460810970669	2.64746	0,512296744515843
GBA2	1,40460810970669	2.64746	0,512296744515843
HSPA4L	1,40460810970669	2.64746	0,512296744515843
NCKIPSD	1,40460810970669	2.64746	0,512296744515843
PIGP	1,40460810970669	2.64746	0,512296744515843
RYK	1,40460810970669	2.64746	0,512296744515843
SH3GL2	1,40460810970669	2.64746	0,512296744515843
INTS5	1,40317882069482	2.64484	0,449277266843725
RNF103	1,39908703743038	2.63735	0,336762238335636
RAB31	1,39846448009494	2.63621	0,403259788568514
SSR3	1,39822579170132	2.63577	0,0969334016962115
IFITM2	1,39333922147102	2.62686	0,458325946581315
TNPO3	1,39333922147102	2.62686	0,458325946581315
AFF1	1,39260461978522	2.62552	0,399856180553064
NF2	1,3920231894394	2.62446	0,386805413237653
SPPL3	1,3920231894394	2.62446	0,386805413237653
RABGAP1	1,39126843171226	2.62309	0,521819365130431
TMUB2	1,39126843171226	2.62309	0,521819365130431
HCFC1R1	1,39033072485914	2.62139	0,248323927986136
PMP22	1,38947393995024	2.61983	0,13250259629082
CCND1	1,38772465694428	2.61666	0,311418524125236
NPR3	1,38623380626516	2.61395	0,168375158221754
CLCN3	1,38615993486159	2.61382	0,448018275537074
CSNK1G2	1,38381578829577	2.60958	0,506647285020087
RSL24D1	1,38311404214559	2.60831	0,50659358608632
AC068305.1	1,38012120635484	2.6029	0,693056773875985
ADAMTSL5	1,38012120635484	2.6029	0,693056773875985
AGFG2	1,38012120635484	2.6029	0,693056773875985
AL139393.2	1,38012120635484	2.6029	0,693056773875985
AL449266.1	1,38012120635484	2.6029	0,693056773875985
ANG	1,38012120635484	2.6029	0,693056773875985
ARF3	1,38012120635484	2.6029	0,693056773875985
ARHGAP10	1,38012120635484	2.6029	0,693056773875985
ARHGEF11	1,38012120635484	2.6029	0,693056773875985
ATP5S	1,38012120635484	2.6029	0,693056773875985
ATP7B	1,38012120635484	2.6029	0,693056773875985
AVEN	1,38012120635484	2.6029	0,693056773875985
B4GALT7	1,38012120635484	2.6029	0,693056773875985
C1RL-AS1	1,38012120635484	2.6029	0,693056773875985
CAAP1	1,38012120635484	2.6029	0,693056773875985
CSAD	1,38012120635484	2.6029	0,693056773875985
ELAC1	1,38012120635484	2.6029	0,693056773875985
ETV6	1,38012120635484	2.6029	0,693056773875985
GEMIN8	1,38012120635484	2.6029	0,693056773875985
IRF2	1,38012120635484	2.6029	0,693056773875985
KIF18A	1,38012120635484	2.6029	0,693056773875985
KNOP1	1,38012120635484	2.6029	0,693056773875985
LINC01184	1,38012120635484	2.6029	0,693056773875985
MAP2K4	1,38012120635484	2.6029	0,693056773875985
MFSD14C	1,38012120635484	2.6029	0,693056773875985
MTRNR2L13	1,38012120635484	2.6029	0,693056773875985
OTX1	1,38012120635484	2.6029	0,693056773875985
PRDM11	1,38012120635484	2.6029	0,693056773875985
RGS12	1,38012120635484	2.6029	0,693056773875985
RNFT2	1,38012120635484	2.6029	0,693056773875985
RNU2-6P	1,38012120635484	2.6029	0,693056773875985
RUNX1	1,38012120635484	2.6029	0,693056773875985
SFMBT2	1,38012120635484	2.6029	0,693056773875985
SKA1	1,38012120635484	2.6029	0,693056773875985
SNHG19	1,38012120635484	2.6029	0,693056773875985
SNORA47	1,38012120635484	2.6029	0,693056773875985
SNORA71A	1,38012120635484	2.6029	0,693056773875985
SNORD126	1,38012120635484	2.6029	0,693056773875985
SPATA33	1,38012120635484	2.6029	0,693056773875985
SPSB2	1,38012120635484	2.6029	0,693056773875985
TANK	1,38012120635484	2.6029	0,693056773875985
THAP10	1,38012120635484	2.6029	0,693056773875985
TINCR	1,38012120635484	2.6029	0,693056773875985
TK2	1,38012120635484	2.6029	0,693056773875985
TMEM230	1,38012120635484	2.6029	0,693056773875985
TRAPPC6B	1,38012120635484	2.6029	0,693056773875985
UNC119	1,38012120635484	2.6029	0,693056773875985
WSB2	1,38012120635484	2.6029	0,693056773875985
ZFYVE28	1,38012120635484	2.6029	0,693056773875985
ZNF595	1,38012120635484	2.6029	0,693056773875985
TKFC	1,37855225183424	2.60007	0,328619635882459
OCIAD1	1,3782307330467	2.59949	0,274860810710231
ARHGAP17	1,37815141856957	2.59935	0,459565159279713
DFNA5	1,37815141856957	2.59935	0,459565159279713
WTAP	1,37815141856957	2.59935	0,459565159279713
CASC3	1,37764047608264	2.59843	0,400282407817536
MTHFD1L	1,37685124680933	2.59701	0,499195276226798
SEMA3C	1,37685124680933	2.59701	0,499195276226798
PPP4C	1,37633670342626	2.59608	0,411299969665109
MTATP6P1	1,37530945192343	2.59424	0,399031474303191
PRRC1	1,37530945192343	2.59424	0,399031474303191
NUSAP1	1,37346753118691	2.59093	0,216903407599986
METTL7A	1,37344471870109	2.59088	0,177354545830925
TIMM22	1,37297882163051	2.59005	0,476270445542876
GPX1	1,37270149495487	2.58955	0,223049634721899
BRD9	1,37211461573096	2.5885	0,345587313781829
SPTSSA	1,37003192906764	2.58476	0,286827221080806
CTR9	1,36324185380901	2.57263	0,339076708381365
AC008771.1	1,3625102313465	2.57132	0,734548778129372
AFMID	1,3625102313465	2.57132	0,734548778129372
CAMK2N2	1,3625102313465	2.57132	0,734548778129372
CENPQ	1,3625102313465	2.57132	0,734548778129372
CLDND1	1,3625102313465	2.57132	0,734548778129372
DNAJC13	1,3625102313465	2.57132	0,734548778129372
EXOC6B	1,3625102313465	2.57132	0,734548778129372
HMGN5	1,3625102313465	2.57132	0,734548778129372
MAP3K4	1,3625102313465	2.57132	0,734548778129372
MED10	1,3625102313465	2.57132	0,734548778129372
MINDY3	1,3625102313465	2.57132	0,734548778129372
MXI1	1,3625102313465	2.57132	0,734548778129372
PCYT1A	1,3625102313465	2.57132	0,734548778129372
RABGAP1L	1,3625102313465	2.57132	0,734548778129372
RBM27	1,3625102313465	2.57132	0,734548778129372
RNF2	1,3625102313465	2.57132	0,734548778129372
TXNDC9	1,3625102313465	2.57132	0,734548778129372
UBE2D4	1,3625102313465	2.57132	0,734548778129372
PRTG	1,36047283251517	2.56769	0,410413034235052
ADGRG2	1,35815743781047	2.56358	0,569466785526296
CCHCR1	1,35815743781047	2.56358	0,569466785526296
CHTF18	1,35815743781047	2.56358	0,569466785526296
IFNAR2	1,35815743781047	2.56358	0,569466785526296
MGP	1,35815743781047	2.56358	0,569466785526296
PPFIBP1	1,35815743781047	2.56358	0,569466785526296
TRIM32	1,35815743781047	2.56358	0,569466785526296
UBE4B	1,35815743781047	2.56358	0,569466785526296
LRRC47	1,35294697242682	2.55433	0,417463020451492
RMDN1	1,35294697242682	2.55433	0,417463020451492
ADIPOR2	1,35207896657404	2.5528	0,328794873337536
TPRA1	1,35122659566416	2.55129	0,266565705399351
FBXL16	1,34945350571058	2.54816	0,361615543594647
SNRPF	1,34785950930208	2.54534	0,203223263272054
H2AFJ	1,34687717442898	2.54361	0,512780974002953
STIM2	1,34687717442898	2.54361	0,512780974002953
WDR41	1,34687717442898	2.54361	0,512780974002953
NT5C	1,34679403618855	2.54346	0,412694907075233
DGKD	1,34665341898882	2.54321	0,331774049141202
TCIRG1	1,34430388956935	2.53908	0,364249798021582
ARID2	1,34315174195037	2.53705	0,412194351564893
BHLHE40	1,34315174195037	2.53705	0,412194351564893
HIST1H2BL	1,34029493973911	2.53203	0,279170471162429
SC5D	1,33896546026478	2.5297	0,537445009300667
OGFOD3	1,33668100598103	2.5257	0,437599010219536
EIF2B3	1,3334584884035	2.52006	0,546619371778363
ELF3	1,3334584884035	2.52006	0,546619371778363
PEX10	1,3334584884035	2.52006	0,546619371778363
PRKX	1,3334584884035	2.52006	0,546619371778363
RPL10AP1	1,3334584884035	2.52006	0,546619371778363
ZFAND2A	1,3334584884035	2.52006	0,546619371778363
WDR44	1,33227924465652	2.518	0,344621591135532
GPANK1	1,33175587918905	2.51709	0,58884504696272
MSL3	1,33175587918905	2.51709	0,58884504696272
SBNO1	1,33123550863986	2.51618	0,413583114221498
SAR1A	1,32967954462361	2.51347	0,267750146754584
ADI1	1,32936619772821	2.51292	0,281449544467108
ARHGEF39	1,32394062820847	2.50349	0,489055626717493
TMEM106B	1,3227771102219	2.50147	0,30008621305722
RABAC1	1,32160508456966	2.49944	0,213739440036126
TBCB	1,31804648451514	2.49328	0,364407184434924
OGFRL1	1,31462570593994	2.48738	0,56259849564875
SLBP	1,31432293755089	2.48686	0,430730082372082
COASY	1,31002302155505	2.47945	0,256867146635682
NAMPT	1,30706766066529	2.47438	0,367629252947696
ANXA4	1,30700883873889	2.47428	0,490349295217712
RIPK1	1,30700883873889	2.47428	0,490349295217712
FADD	1,30618655275904	2.47287	0,383998082760553
NFKB1	1,30611286913142	2.47274	0,433043294000086
STX10	1,30611286913142	2.47274	0,433043294000086
CDC23	1,30589387985982	2.47237	0,558592735294822
SNX9	1,30589387985982	2.47237	0,558592735294822
MTRNR2L8	1,30578535881581	2.47218	0,379898152418768
NUP37	1,30527225390937	2.4713	0,605835189889286
MT-TW	1,30270899155733	2.46692	0,355900019503382
SOWAHC	1,30041689409911	2.463	0,404537060587012
UBAC1	1,30041689409911	2.463	0,404537060587012
AL450998.1	1,29952677793038	2.46148	0,403194914667344
KAT7	1,29892050775027	2.46045	0,644113096242542
GPC5	1,29874574542121	2.46015	0,353091333778435
TMEM101	1,29784083496879	2.45861	0,383729275664702
VKORC1L1	1,29767504858155	2.45832	0,323733002073009
AL365357.1	1,29385538568918	2.45182	0,317197039913768
ARHGAP11A	1,29378886836467	2.45171	0,556847144187075
FUCA1	1,29378886836467	2.45171	0,556847144187075
KRAS	1,29378886836467	2.45171	0,556847144187075
MAP1LC3B	1,29378886836467	2.45171	0,556847144187075
MPP7	1,29378886836467	2.45171	0,556847144187075
NCK1	1,29378886836467	2.45171	0,556847144187075
RNU1-130P	1,29378886836467	2.45171	0,556847144187075
SGO2	1,29378886836467	2.45171	0,556847144187075
BTG1	1,29327687034177	2.45084	0,21259107499749
NARFL	1,29313312227609	2.4506	0,503899361756966
PPP2R3B	1,29313312227609	2.4506	0,503899361756966
RUSC1	1,29313312227609	2.4506	0,503899361756966
SLC2A3	1,2921069850654	2.44885	0,14366884307363
COX14	1,29150728512803	2.44784	0,463204707531424
EML2-AS1	1,29125281700991	2.4474	0,57270995525578
RGMB	1,29043522334055	2.44602	0,565840727146483
SURF1	1,29035449840972	2.44588	0,330778082379201
TGIF1	1,28851746617711	2.44277	0,424820963653034
PTPA	1,28837155995977	2.44252	0,436709066791214
MME	1,28415566130665	2.43539	0,544735394486847
FH	1,28061748691227	2.42943	0,152883586149166
MSRB2	1,28026807700116	2.42884	0,444721172318098
TAF9	1,27504196723434	2.42006	0,446877308650594
PHTF2	1,27412738852651	2.41852	0,472808073993373
RAB3GAP1	1,27289146320107	2.41645	0,503767248465833
RFC4	1,27289146320107	2.41645	0,503767248465833
CHTF8	1,27175853750119	2.41456	0,438136045164632
BRF1	1,27099900394164	2.41329	0,601344629342223
CREB3L4	1,27099900394164	2.41329	0,601344629342223
PPP3CB	1,27099900394164	2.41329	0,601344629342223
SLC9B2	1,27099900394164	2.41329	0,601344629342223
TAF5	1,27099900394164	2.41329	0,601344629342223
KIF1BP	1,27025313502607	2.41204	0,581165883090432
CD47	1,26897065883182	2.4099	0,331612147801518
MIF4GD	1,26841483366905	2.40897	0,496043384888284
TESC	1,26841483366905	2.40897	0,496043384888284
EIF2B5	1,26587481106475	2.40473	0,567508584110711
SLC6A6	1,26587481106475	2.40473	0,567508584110711
CD70	1,26498753621407	2.40325	0,212353912621698
MRPL36	1,26428644796481	2.40208	0,575515616775021
MTRNR2L6	1,26330536964889	2.40045	0,0694714940295813
HERPUD1	1,26262720688735	2.39932	0,249119362181505
GRB2	1,2616800608822	2.39775	0,276350969321357
C2CD2L	1,25926632444995	2.39374	0,534470034300653
KLHDC10	1,25926632444995	2.39374	0,534470034300653
NFX1	1,25926632444995	2.39374	0,534470034300653
TINAGL1	1,25926632444995	2.39374	0,534470034300653
ATOH8	1,25866579459284	2.39274	0,510977754677463
NIPA1	1,25866579459284	2.39274	0,510977754677463
IFT122	1,25656345477768	2.38926	0,542210612387257
MRPL9	1,25656345477768	2.38926	0,542210612387257
TBC1D2B	1,25656345477768	2.38926	0,542210612387257
ZYG11B	1,25656345477768	2.38926	0,542210612387257
ABHD17B	1,25510147095136	2.38684	0,731075625902161
AC020890.1	1,25510147095136	2.38684	0,731075625902161
ACSS2	1,25510147095136	2.38684	0,731075625902161
ALKBH3	1,25510147095136	2.38684	0,731075625902161
ASXL2	1,25510147095136	2.38684	0,731075625902161
BTN3A2	1,25510147095136	2.38684	0,731075625902161
C14orf80	1,25510147095136	2.38684	0,731075625902161
C5orf34	1,25510147095136	2.38684	0,731075625902161
CKAP2	1,25510147095136	2.38684	0,731075625902161
CLDN23	1,25510147095136	2.38684	0,731075625902161
CLUAP1	1,25510147095136	2.38684	0,731075625902161
CNOT8	1,25510147095136	2.38684	0,731075625902161
COMMD8	1,25510147095136	2.38684	0,731075625902161
EXOSC2	1,25510147095136	2.38684	0,731075625902161
FAM131C	1,25510147095136	2.38684	0,731075625902161
FERMT1	1,25510147095136	2.38684	0,731075625902161
FZD3	1,25510147095136	2.38684	0,731075625902161
GGA1	1,25510147095136	2.38684	0,731075625902161
GPATCH2L	1,25510147095136	2.38684	0,731075625902161
GRB7	1,25510147095136	2.38684	0,731075625902161
GSTCD	1,25510147095136	2.38684	0,731075625902161
GTF2H5	1,25510147095136	2.38684	0,731075625902161
HELB	1,25510147095136	2.38684	0,731075625902161
HIVEP1	1,25510147095136	2.38684	0,731075625902161
IL17RD	1,25510147095136	2.38684	0,731075625902161
ITPR2	1,25510147095136	2.38684	0,731075625902161
KLHL5	1,25510147095136	2.38684	0,731075625902161
MED7	1,25510147095136	2.38684	0,731075625902161
METTL8	1,25510147095136	2.38684	0,731075625902161
MTM1	1,25510147095136	2.38684	0,731075625902161
NEDD1	1,25510147095136	2.38684	0,731075625902161
PKP2	1,25510147095136	2.38684	0,731075625902161
PPFIBP2	1,25510147095136	2.38684	0,731075625902161
PPIAP29	1,25510147095136	2.38684	0,731075625902161
PPWD1	1,25510147095136	2.38684	0,731075625902161
PRRX2	1,25510147095136	2.38684	0,731075625902161
PTPN2	1,25510147095136	2.38684	0,731075625902161
RAB12	1,25510147095136	2.38684	0,731075625902161
RASA3	1,25510147095136	2.38684	0,731075625902161
RBMXL1	1,25510147095136	2.38684	0,731075625902161
RIOX2	1,25510147095136	2.38684	0,731075625902161
RPL5P18	1,25510147095136	2.38684	0,731075625902161
SDCCAG8	1,25510147095136	2.38684	0,731075625902161
SNW1	1,25510147095136	2.38684	0,731075625902161
SNX30	1,25510147095136	2.38684	0,731075625902161
SS18L1	1,25510147095136	2.38684	0,731075625902161
SUGT1	1,25510147095136	2.38684	0,731075625902161
TBC1D7	1,25510147095136	2.38684	0,731075625902161
TMEM44	1,25510147095136	2.38684	0,731075625902161
TRAK1	1,25510147095136	2.38684	0,731075625902161
TTC8	1,25510147095136	2.38684	0,731075625902161
UBE3B	1,25510147095136	2.38684	0,731075625902161
USP21	1,25510147095136	2.38684	0,731075625902161
WDR37	1,25510147095136	2.38684	0,731075625902161
ZBTB8OS	1,25510147095136	2.38684	0,731075625902161
ZNF3	1,25510147095136	2.38684	0,731075625902161
ZNF586	1,25510147095136	2.38684	0,731075625902161
PRPSAP1	1,25344227453785	2.3841	0,353597491780198
ATP11A	1,25286582201725	2.38314	0,492857821527974
ACP1	1,24950331750491	2.3776	0,33133751633934
SEC11C	1,24889768879206	2.3766	0,384191381032624
BTBD1	1,24865886088833	2.3762	0,465713234445008
STIP1	1,24809862509651	2.37528	0,138800093442421
YWHAZ	1,24728643082617	2.37394	0,333095980593965
PNP	1,24691178425315	2.37333	0,250894283036602
PGD	1,24672083102771	2.37301	0,24560373070368
NDRG1	1,24532238003271	2.37072	0,304473226205084
STEAP3	1,24430905322502	2.36905	0,41662606299099
ESRP2	1,24394177372651	2.36845	0,514593709971623
KAT5	1,24394177372651	2.36845	0,514593709971623
POP7	1,24391433951457	2.3684	0,358518140818827
TTC38	1,24368368995322	2.36802	0,449867479676352
DSG2	1,24321282776397	2.36725	0,127011758108356
TMEM185B	1,24290083770695	2.36674	0,500146373511467
MYO1E	1,24060113778763	2.36297	0,169804174290136
HIST1H2BJ	1,23891708205578	2.36021	0,168714026015964
AGR2	1,23702774863669	2.35712	0,619107167325631
CREB3	1,23702774863669	2.35712	0,619107167325631
IFNAR1	1,23702774863669	2.35712	0,619107167325631
SLC5A3	1,23702774863669	2.35712	0,619107167325631
ZNRD1	1,23702774863669	2.35712	0,619107167325631
PAFAH1B2	1,23612297286433	2.35565	0,457861483754866
TSSC4	1,23148867817311	2.34809	0,465322859529144
CRYBG1	1,23131861156379	2.34781	0,614814509685194
DAP	1,23131861156379	2.34781	0,614814509685194
FAM114A2	1,23131861156379	2.34781	0,614814509685194
SLC9A3R2	1,23131861156379	2.34781	0,614814509685194
SRP72	1,22993836049349	2.34557	0,286276820207285
DNM1L	1,22988821541477	2.34549	0,517053598489894
GNPTG	1,22920318309877	2.34437	0,381676673215708
EEF1B2	1,22830349644009	2.34291	0,131189842413973
ANKH	1,22662971560973	2.3402	0,435919821962519
GCFC2	1,22557037683278	2.33848	0,56203867561226
TMOD3	1,22504718999756	2.33763	0,434487978767356
SNRPE	1,22479131461349	2.33722	0,348527643270271
AIMP1	1,22342440138579	2.335	0,35791829404285
MRPL3	1,22042030038051	2.33015	0,200127478657819
TMEM205	1,2200957549174	2.32962	0,483837638336408
ZNF326	1,2200957549174	2.32962	0,483837638336408
ENSA	1,2188271025731	2.32757	0,468477746945494
ITM2C	1,21837105182705	2.32684	0,424739701231099
BMPR2	1,2180807894897	2.32637	0,593944740675877
MIR3609	1,21733496909125	2.32517	0,221722262744643
MAGOH	1,21670891500353	2.32416	0,416770421057047
ANXA1	1,2125307655197	2.31744	0,252518977180302
CDKN1A	1,21132333219083	2.3155	0,60044083889813
TMTC4	1,21132333219083	2.3155	0,60044083889813
EXOC3	1,21069563457412	2.31449	0,330337624962401
GBF1	1,21044242551673	2.31409	0,421792689582203
KCMF1	1,20837112858784	2.31077	0,516852201165397
HDAC4	1,20818074209439	2.31046	0,478527166696944
SLC12A7	1,20818074209439	2.31046	0,478527166696944
PLPPR2	1,20616152473407	2.30723	0,46553656456621
TFB2M	1,20616152473407	2.30723	0,46553656456621
ORMDL2	1,20520492001373	2.3057	0,309667343519418
SACS	1,20347944368953	2.30294	0,587683929521975
SEMA4D	1,20347944368953	2.30294	0,587683929521975
TMEM189	1,20101543423835	2.29901	0,527357804252742
GTF3C6	1,20075723282048	2.2986	0,494309722942164
PRKD3	1,19560927974136	2.29042	0,271256811960144
SYNRG	1,19510725651322	2.28962	0,598868661300797
RASSF1	1,19412529291606	2.28806	0,452033690126412
C19orf12	1,1924647245284	2.28543	0,59700087023946
LMF1	1,1924647245284	2.28543	0,59700087023946
MEOX1	1,1924647245284	2.28543	0,59700087023946
MT-ND3	1,1924647245284	2.28543	0,59700087023946
NGDN	1,1924647245284	2.28543	0,59700087023946
YEATS2	1,1924647245284	2.28543	0,59700087023946
SIVA1	1,19216619353185	2.28496	0,158753009877641
TRAM1	1,19007632215924	2.28165	0,129450421025348
POM121	1,18967254060277	2.28101	0,535310660736777
ZMIZ1	1,18967254060277	2.28101	0,535310660736777
DPP7	1,18938343999331	2.28055	0,295778544151319
TMEM184B	1,18737053822917	2.27737	0,405435039222256
BROX	1,18497170771774	2.27359	0,517902018586296
WAPL	1,18497170771774	2.27359	0,517902018586296
NLE1	1,18428613751581	2.27251	0,332040202480114
LYRM4	1,18400535807826	2.27207	0,440997148828746
SDE2	1,18152120811128	2.26816	0,48352764177822
SIN3B	1,18152120811128	2.26816	0,48352764177822
POFUT1	1,17746469904478	2.26179	0,408394455613602
DPYSL2	1,17678764867432	2.26073	0,497469543450064
CXADR	1,17338704109044	2.25541	0,365810998584378
FNBP4	1,1718644415211	2.25303	0,63941445828392
NSMAF	1,1718644415211	2.25303	0,63941445828392
PWP1	1,1718644415211	2.25303	0,63941445828392
SNAI2	1,1718644415211	2.25303	0,63941445828392
TWIST2	1,1718644415211	2.25303	0,63941445828392
MT-TD	1,17118032368215	2.25196	0,582429911538066
PI4K2B	1,17118032368215	2.25196	0,582429911538066
SLC39A4	1,17118032368215	2.25196	0,582429911538066
TM9SF1	1,17118032368215	2.25196	0,582429911538066
PSMD5	1,17015406858824	2.25036	0,391016854298177
AGO1	1,17012654843075	2.25031	0,576491047883086
SFT2D3	1,17012654843075	2.25031	0,576491047883086
DSCR3	1,16967610182381	2.24961	0,497681672388523
ATP11C	1,16938461144506	2.24916	0,430193530428138
CBX5	1,16906322205144	2.24866	0,498204642427547
ZMYND19	1,16896839377165	2.24851	0,445073451085361
HDAC3	1,16695361190796	2.24537	0,532258152760621
EFNA5	1,16474492952083	2.24194	0,587145975262951
SNTB2	1,16443814087895	2.24146	0,54703415220896
MCRS1	1,16317531774435	2.2395	0,412040800157574
ROMO1	1,16311955706837	2.23941	0,240168191589352
ZC3H7B	1,16202555373085	2.23771	0,530482209894521
MOB1A	1,16159824936266	2.23705	0,44670215319369
NUBP1	1,16159824936266	2.23705	0,44670215319369
WAC	1,15986944094865	2.23437	0,348707913752364
BAIAP2L1	1,15984024722088	2.23433	0,387454238010446
TMCO1	1,15970546002759	2.23412	0,185291782885474
EIF1	1,1589409609536	2.23293	0,313860751445872
MRPS5	1,15879512275107	2.23271	0,265674480021
FZD6	1,15750801990907	2.23072	0,47240823242487
NUCB2	1,15712344875591	2.23012	0,483572827931204
UBE2Z	1,15624017278729	2.22876	0,395552479698108
ZNF740	1,15398933465123	2.22528	0,50214179535751
EIF3E	1,15335118019108	2.2243	0,235197590205999
ERF	1,15323721756482	2.22412	0,297919094782175
SPOCK1	1,15221268639254	2.22255	0,36857325113485
ITFG1	1,15182529943804	2.22195	0,35841342952332
QARS	1,15122946357468	2.22103	0,221771744361679
MVB12A	1,15031738063442	2.21963	0,50349091594891
PLPP1	1,1500712189368	2.21925	0,488638404979121
COX6A1	1,14874092873175	2.2172	0,324675538709655
KIF13A	1,14748230039841	2.21527	0,429197916808961
CDIP1	1,14685739730027	2.21431	0,579701823093403
PSPH	1,14685739730027	2.21431	0,579701823093403
BRD3	1,14595409480079	2.21292	0,501242143450883
SNX14	1,14595409480079	2.21292	0,501242143450883
UGT3A1	1,14595409480079	2.21292	0,501242143450883
UNC50	1,14555427833754	2.21231	0,494722693902975
C5orf51	1,14510999047018	2.21163	0,644022009415278
FGFBP1	1,14510999047018	2.21163	0,644022009415278
GMDS	1,14510999047018	2.21163	0,644022009415278
ISCA1	1,14510999047018	2.21163	0,644022009415278
ITGA2	1,14510999047018	2.21163	0,644022009415278
MTA3	1,14510999047018	2.21163	0,644022009415278
MTCL1	1,14510999047018	2.21163	0,644022009415278
NECAP2	1,14510999047018	2.21163	0,644022009415278
RECK	1,14510999047018	2.21163	0,644022009415278
SMARCAD1	1,14510999047018	2.21163	0,644022009415278
TACO1	1,14510999047018	2.21163	0,644022009415278
TRUB1	1,14510999047018	2.21163	0,644022009415278
MSRB3	1,14466078220664	2.21094	0,510199445939456
PHLDB2	1,14308820721642	2.20853	0,43937166117117
ARFIP1	1,14266800135861	2.20789	0,588204770463601
GALK2	1,14266800135861	2.20789	0,588204770463601
PRPF4B	1,14266800135861	2.20789	0,588204770463601
SLC16A6	1,14164232431618	2.20632	0,597385064351733
ALG5	1,14124842923614	2.20572	0,356481366396029
ITGB1	1,14115823917232	2.20558	0,123702719780098
PAPPA	1,14024299319851	2.20418	0,498510421502192
TMEM106C	1,13926517109612	2.20269	0,156949944928831
TOR1AIP2	1,13905104736717	2.20236	0,283757964764153
MT-TG	1,13750569240896	2.2	0,653892331356074
DIO2	1,13598429474914	2.19768	0,444640784884806
XXYLT1	1,13294413352755	2.19306	0,346201283840827
IREB2	1,12941422115217	2.1877	0,502458524201778
LYPLA1	1,12941422115217	2.1877	0,502458524201778
MDH1	1,12805575631047	2.18564	0,273223724380743
SMIM13	1,12544739501215	2.18169	0,510977780837502
AC027682.6	1,12504481436841	2.18108	0,780095946358304
AC073611.1	1,12504481436841	2.18108	0,780095946358304
ALKBH4	1,12504481436841	2.18108	0,780095946358304
ASAH2B	1,12504481436841	2.18108	0,780095946358304
CACNB2	1,12504481436841	2.18108	0,780095946358304
CASP4	1,12504481436841	2.18108	0,780095946358304
CCNYL1	1,12504481436841	2.18108	0,780095946358304
CDC37L1	1,12504481436841	2.18108	0,780095946358304
CDC42SE1	1,12504481436841	2.18108	0,780095946358304
CLOCK	1,12504481436841	2.18108	0,780095946358304
CPNE8	1,12504481436841	2.18108	0,780095946358304
DENND1B	1,12504481436841	2.18108	0,780095946358304
DOPEY1	1,12504481436841	2.18108	0,780095946358304
EGFLAM	1,12504481436841	2.18108	0,780095946358304
ETNPPL	1,12504481436841	2.18108	0,780095946358304
FBXO43	1,12504481436841	2.18108	0,780095946358304
GANC	1,12504481436841	2.18108	0,780095946358304
HERC3	1,12504481436841	2.18108	0,780095946358304
HPF1	1,12504481436841	2.18108	0,780095946358304
ITSN2	1,12504481436841	2.18108	0,780095946358304
KIFC2	1,12504481436841	2.18108	0,780095946358304
LIPH	1,12504481436841	2.18108	0,780095946358304
MLYCD	1,12504481436841	2.18108	0,780095946358304
PHYHIP	1,12504481436841	2.18108	0,780095946358304
PPM1A	1,12504481436841	2.18108	0,780095946358304
RHOBTB1	1,12504481436841	2.18108	0,780095946358304
RNU1-46P	1,12504481436841	2.18108	0,780095946358304
RPL3P7	1,12504481436841	2.18108	0,780095946358304
RPL5P34	1,12504481436841	2.18108	0,780095946358304
RPS29P12	1,12504481436841	2.18108	0,780095946358304
RPSAP53	1,12504481436841	2.18108	0,780095946358304
SH3TC1	1,12504481436841	2.18108	0,780095946358304
SLC9A7	1,12504481436841	2.18108	0,780095946358304
SPAG1	1,12504481436841	2.18108	0,780095946358304
SSH1	1,12504481436841	2.18108	0,780095946358304
STRIP2	1,12504481436841	2.18108	0,780095946358304
STXBP5	1,12504481436841	2.18108	0,780095946358304
TBC1D14	1,12504481436841	2.18108	0,780095946358304
TRIP4	1,12504481436841	2.18108	0,780095946358304
TRPM2	1,12504481436841	2.18108	0,780095946358304
TUBB1	1,12504481436841	2.18108	0,780095946358304
TUBG2	1,12504481436841	2.18108	0,780095946358304
USP35	1,12504481436841	2.18108	0,780095946358304
WDR47	1,12504481436841	2.18108	0,780095946358304
ZNF136	1,12504481436841	2.18108	0,780095946358304
ZNF555	1,12504481436841	2.18108	0,780095946358304
RALY	1,1246291524998	2.18045	0,338731008265087
MTPN	1,12378824669338	2.17918	0,525605953071907
GSPT1	1,12240108880596	2.17709	0,293019775535232
BOK	1,12203908418789	2.17654	0,665676544979685
ARHGEF12	1,11701525456227	2.16898	0,521728647410259
TRIM27	1,11601329165279	2.16747	0,216328081450052
IDE	1,11304099636892	2.16301	0,548028214935805
DHX33	1,1097562735038	2.15809	0,574265340520383
IRF3	1,10896757514993	2.15691	0,571646055493471
ILK	1,10889178655104	2.1568	0,428732260071488
BCAR1	1,1082091258016	2.15578	0,448641910996633
AKR1B1	1,10766266799971	2.15496	0,393602584179441
ATXN10	1,10599856049557	2.15248	0,412193539806523
MEA1	1,10331932050953	2.14848	0,549226459045986
ARPC2	1,10154770981447	2.14585	0,493166678318863
VAMP8	1,10132344263196	2.14551	0,633804820733405
CEPT1	1,1002830905883	2.14397	0,208964450580468
PRRC2C	1,09890432178137	2.14192	0,320205659077841
DPM1	1,09862499324972	2.1415	0,441293715348074
SHARPIN	1,09844096700991	2.14123	0,434739921969424
HIST1H2AL	1,09839530939348	2.14116	0,133293806738149
HMG20A	1,09821425834219	2.1409	0,618015173204092
KRT10	1,09735772972016	2.13962	0,445230411080643
CLIC1	1,09592670807506	2.1375	0,266995338087618
AC124856.1	1,09561220587856	2.13704	0,5780435598362
C1orf27	1,09561220587856	2.13704	0,5780435598362
CCDC117	1,09561220587856	2.13704	0,5780435598362
CHCHD5	1,09561220587856	2.13704	0,5780435598362
FBXL3	1,09561220587856	2.13704	0,5780435598362
ZWILCH	1,09561220587856	2.13704	0,5780435598362
TNFAIP2	1,09484036708832	2.13589	0,400858078992205
RICTOR	1,09325745791667	2.13355	0,549390311089776
GSK3A	1,09307114509838	2.13328	0,425114275846212
MAN1B1	1,09305638800286	2.13325	0,353881761479471
HDAC2	1,09216759771855	2.13194	0,440160580139689
ADIPOR1	1,0902028060652	2.12904	0,285659993544064
SLC35B1	1,08986251893139	2.12854	0,372572010921818
NAPA	1,0886088220518	2.12669	0,39131293605798
LARS	1,08860400190478	2.12668	0,448732424226094
RPS7	1,08807663293209	2.1259	0,154641329942143
PTTG1	1,08776931282001	2.12545	0,283920636669801
ARL16	1,08607263219818	2.12295	0,52404232752178
MOCOS	1,08607263219818	2.12295	0,52404232752178
HMGCR	1,08529283754158	2.12181	0,247216228059851
PSMD14	1,08488415408343	2.12121	0,359542287663222
EID2	1,08317375598217	2.11869	0,568415415723699
REPS1	1,08299558434398	2.11843	0,710348003308317
ISG15	1,08202623880038	2.11701	0,547713934394097
GINM1	1,08112479174429	2.11568	0,433488699485217
PREB	1,08096803741803	2.11546	0,5831386173852
ELFN1-AS1	1,08056950226189	2.11487	0,5595895278382
HJURP	1,07963739697848	2.1135	0,638603716560304
R3HCC1	1,07814122467745	2.11131	0,537628561653457
GAS1	1,07754987207333	2.11045	0,285862771180202
SCARNA18	1,0758907740792	2.10802	0,207380181607028
GAR1	1,07521987152432	2.10704	0,54492388490287
C1RL	1,07400683674364	2.10527	0,534306804016217
ANAPC11	1,07340523710657	2.10439	0,235987698884484
TP53BP1	1,07261994613752	2.10325	0,407511258654837
RNU11	1,07211124948357	2.10251	0,606500202458822
REEP1	1,06922406205416	2.0983	0,650297021322746
USP47	1,06922406205416	2.0983	0,650297021322746
COQ6	1,06800295736167	2.09653	0,526233673632276
STRN4	1,06733632282552	2.09556	0,409248832907959
ACAT2	1,06620944037308	2.09392	0,415957951734452
PSRC1	1,06524908570241	2.09253	0,512667401709305
TMEM19	1,06524908570241	2.09253	0,512667401709305
FKBP9	1,0618611829228	2.08762	0,311480202035022
GFM2	1,06178891897948	2.08752	0,467463420498617
ARL2	1,0615236510025	2.08713	0,642817174600942
ATF5	1,0615236510025	2.08713	0,642817174600942
CASP7	1,0615236510025	2.08713	0,642817174600942
CCDC88C	1,0615236510025	2.08713	0,642817174600942
CHAF1B	1,0615236510025	2.08713	0,642817174600942
ELP2	1,0615236510025	2.08713	0,642817174600942
ETV5	1,0615236510025	2.08713	0,642817174600942
HIST2H4B	1,0615236510025	2.08713	0,642817174600942
KLHDC4	1,0615236510025	2.08713	0,642817174600942
MIER2	1,0615236510025	2.08713	0,642817174600942
PRR11	1,0615236510025	2.08713	0,642817174600942
RBAK	1,0615236510025	2.08713	0,642817174600942
SNAPC4	1,0615236510025	2.08713	0,642817174600942
SNORA58	1,0615236510025	2.08713	0,642817174600942
TGDS	1,0615236510025	2.08713	0,642817174600942
TMEM134	1,0615236510025	2.08713	0,642817174600942
VPS72	1,0615236510025	2.08713	0,642817174600942
AC067852.2	1,06080322469066	2.08609	0,7738594592136
ACOT11	1,06080322469066	2.08609	0,7738594592136
ALG13	1,06080322469066	2.08609	0,7738594592136
APC	1,06080322469066	2.08609	0,7738594592136
B9D2	1,06080322469066	2.08609	0,7738594592136
BRK1	1,06080322469066	2.08609	0,7738594592136
C7orf26	1,06080322469066	2.08609	0,7738594592136
C9orf3	1,06080322469066	2.08609	0,7738594592136
CASC10	1,06080322469066	2.08609	0,7738594592136
COX20	1,06080322469066	2.08609	0,7738594592136
DDHD1	1,06080322469066	2.08609	0,7738594592136
DNAJC25	1,06080322469066	2.08609	0,7738594592136
EGLN3	1,06080322469066	2.08609	0,7738594592136
EXPH5	1,06080322469066	2.08609	0,7738594592136
FAM206A	1,06080322469066	2.08609	0,7738594592136
FAM86C1	1,06080322469066	2.08609	0,7738594592136
FKBP14	1,06080322469066	2.08609	0,7738594592136
FUOM	1,06080322469066	2.08609	0,7738594592136
FZD1	1,06080322469066	2.08609	0,7738594592136
GAPDHP63	1,06080322469066	2.08609	0,7738594592136
GAS8	1,06080322469066	2.08609	0,7738594592136
GNAL	1,06080322469066	2.08609	0,7738594592136
HERC5	1,06080322469066	2.08609	0,7738594592136
HSPA8P8	1,06080322469066	2.08609	0,7738594592136
INTS6	1,06080322469066	2.08609	0,7738594592136
MAPKAP1	1,06080322469066	2.08609	0,7738594592136
MKS1	1,06080322469066	2.08609	0,7738594592136
MRNIP	1,06080322469066	2.08609	0,7738594592136
MTRNR2L4	1,06080322469066	2.08609	0,7738594592136
NAA30	1,06080322469066	2.08609	0,7738594592136
NFATC1	1,06080322469066	2.08609	0,7738594592136
NR2C2AP	1,06080322469066	2.08609	0,7738594592136
NUAK2	1,06080322469066	2.08609	0,7738594592136
NUDT12	1,06080322469066	2.08609	0,7738594592136
NXPE3	1,06080322469066	2.08609	0,7738594592136
PACRGL	1,06080322469066	2.08609	0,7738594592136
PET100	1,06080322469066	2.08609	0,7738594592136
PLIN4	1,06080322469066	2.08609	0,7738594592136
POLG2	1,06080322469066	2.08609	0,7738594592136
PPIL3	1,06080322469066	2.08609	0,7738594592136
RILPL1	1,06080322469066	2.08609	0,7738594592136
RNU6-35P	1,06080322469066	2.08609	0,7738594592136
RNU6-888P	1,06080322469066	2.08609	0,7738594592136
RPAP2	1,06080322469066	2.08609	0,7738594592136
RPS6KB1	1,06080322469066	2.08609	0,7738594592136
RRAGC	1,06080322469066	2.08609	0,7738594592136
SMG8	1,06080322469066	2.08609	0,7738594592136
SNORA71C	1,06080322469066	2.08609	0,7738594592136
SPATC1L	1,06080322469066	2.08609	0,7738594592136
SPHK2	1,06080322469066	2.08609	0,7738594592136
SREK1	1,06080322469066	2.08609	0,7738594592136
STX17	1,06080322469066	2.08609	0,7738594592136
TCF7L1	1,06080322469066	2.08609	0,7738594592136
TERF2	1,06080322469066	2.08609	0,7738594592136
TIMM21	1,06080322469066	2.08609	0,7738594592136
TMEM116	1,06080322469066	2.08609	0,7738594592136
TMEM167B	1,06080322469066	2.08609	0,7738594592136
TMEM216	1,06080322469066	2.08609	0,7738594592136
TP53INP2	1,06080322469066	2.08609	0,7738594592136
TRIM69	1,06080322469066	2.08609	0,7738594592136
TTC7B	1,06080322469066	2.08609	0,7738594592136
TYW5	1,06080322469066	2.08609	0,7738594592136
VPS37C	1,06080322469066	2.08609	0,7738594592136
WIPI1	1,06080322469066	2.08609	0,7738594592136
ZDHHC18	1,06080322469066	2.08609	0,7738594592136
ZNF556	1,06080322469066	2.08609	0,7738594592136
ZNF664	1,06080322469066	2.08609	0,7738594592136
ZNF764	1,06080322469066	2.08609	0,7738594592136
SEC63	1,06003302869894	2.08498	0,26181046389831
RFX5	1,05954971623946	2.08428	0,587794433704832
AAMP	1,05954507446814	2.08427	0,325544618055911
FAM102B	1,05923385832582	2.08382	0,560409402507843
ERP29	1,05920073870704	2.08378	0,169956349736921
FZD4	1,05914624276816	2.0837	0,540043108960091
EIF4E2	1,05838779884104	2.0826	0,54600598544228
IL18	1,05838779884104	2.0826	0,54600598544228
SPART	1,05838779884104	2.0826	0,54600598544228
CIC	1,0580829901053	2.08216	0,548089912884296
SUPT5H	1,05751531980834	2.08134	0,407857104305816
SCARNA9	1,05744742172519	2.08125	0,357641411898887
BAHCC1	1,05739250002103	2.08117	0,535558383560314
NELFCD	1,05664471019512	2.08009	0,448279308144126
PIGS	1,05492722921753	2.07761	0,260471189412268
GLO1	1,05430033793131	2.07671	0,471003509860632
FBXL15	1,05345876037906	2.0755	0,503025111511205
ATP5J2	1,05322486613606	2.07516	0,342941731652372
UQCRH	1,05238807697953	2.07396	0,332133703470649
FAM208B	1,05202822297923	2.07344	0,640102466138749
DDX56	1,05173992290682	2.07303	0,400588457796222
LRRC8D	1,05146246944743	2.07263	0,449153682703417
EIF3F	1,05027707472607	2.07093	0,230395744375963
NOP16	1,04933818785266	2.06958	0,556979472097192
PSAT1	1,04915559239444	2.06932	0,448806950798546
ADAMTSL4	1,04885903639882	2.06889	0,645709231747018
TMEM256	1,04885903639882	2.06889	0,645709231747018
NEK9	1,0487609600496	2.06875	0,653075447585624
WIZ	1,0487609600496	2.06875	0,653075447585624
PSMA4	1,04785958472072	2.06746	0,468288575963341
GRWD1	1,04721470425025	2.06654	0,258696049179044
SMIM15	1,04628276101962	2.0652	0,482745695932663
SERINC3	1,0459255335814	2.06469	0,3520771935296
FAAP20	1,04388963197258	2.06178	0,488938901477439
KLHL11	1,04388193856425	2.06177	0,409388233115471
AC011476.1	1,04210293269584	2.05923	0,79613298871912
ACSL5	1,04210293269584	2.05923	0,79613298871912
ACVR2A	1,04210293269584	2.05923	0,79613298871912
BOD1	1,04210293269584	2.05923	0,79613298871912
BUD13	1,04210293269584	2.05923	0,79613298871912
C17orf80	1,04210293269584	2.05923	0,79613298871912
C8orf4	1,04210293269584	2.05923	0,79613298871912
CCDC115	1,04210293269584	2.05923	0,79613298871912
CCDC18	1,04210293269584	2.05923	0,79613298871912
CNEP1R1	1,04210293269584	2.05923	0,79613298871912
DCN	1,04210293269584	2.05923	0,79613298871912
DHODH	1,04210293269584	2.05923	0,79613298871912
ECM1	1,04210293269584	2.05923	0,79613298871912
EED	1,04210293269584	2.05923	0,79613298871912
EEF1A1P3	1,04210293269584	2.05923	0,79613298871912
ESCO1	1,04210293269584	2.05923	0,79613298871912
FAM131A	1,04210293269584	2.05923	0,79613298871912
FAM234B	1,04210293269584	2.05923	0,79613298871912
FBXL12	1,04210293269584	2.05923	0,79613298871912
GSKIP	1,04210293269584	2.05923	0,79613298871912
IFIT1	1,04210293269584	2.05923	0,79613298871912
ITGB3BP	1,04210293269584	2.05923	0,79613298871912
KBTBD7	1,04210293269584	2.05923	0,79613298871912
METTL25	1,04210293269584	2.05923	0,79613298871912
METTL4	1,04210293269584	2.05923	0,79613298871912
MLH1	1,04210293269584	2.05923	0,79613298871912
MOB1B	1,04210293269584	2.05923	0,79613298871912
MRPL12	1,04210293269584	2.05923	0,79613298871912
NACA3P	1,04210293269584	2.05923	0,79613298871912
NGLY1	1,04210293269584	2.05923	0,79613298871912
NPAT	1,04210293269584	2.05923	0,79613298871912
PAPOLG	1,04210293269584	2.05923	0,79613298871912
PPM1B	1,04210293269584	2.05923	0,79613298871912
RFFL	1,04210293269584	2.05923	0,79613298871912
SCNN1A	1,04210293269584	2.05923	0,79613298871912
SEC23IP	1,04210293269584	2.05923	0,79613298871912
TDRD3	1,04210293269584	2.05923	0,79613298871912
UBXN7	1,04210293269584	2.05923	0,79613298871912
USP37	1,04210293269584	2.05923	0,79613298871912
ZNF777	1,04210293269584	2.05923	0,79613298871912
ZSCAN12	1,04210293269584	2.05923	0,79613298871912
GTF3C1	1,04197640397825	2.05905	0,390329521453837
AC026979.1	1,04101502813382	2.05767	0,685991406570126
CCNO	1,04101502813382	2.05767	0,685991406570126
CEP57	1,04101502813382	2.05767	0,685991406570126
STYXL1	1,04101502813382	2.05767	0,685991406570126
TOM1	1,04101502813382	2.05767	0,685991406570126
VPS51	1,04101502813382	2.05767	0,685991406570126
ZFP36L1	1,04101502813382	2.05767	0,685991406570126
CSPG5	1,04027349225301	2.05662	0,648890147100679
GNG10	1,04027349225301	2.05662	0,648890147100679
SIPA1	1,04027349225301	2.05662	0,648890147100679
HAUS8	1,03956146276952	2.0556	0,60501338235436
ZMIZ2	1,03956146276952	2.0556	0,60501338235436
TMEM242	1,03811708231134	2.05355	0,607076879664621
AP3M1	1,03544518587122	2.04975	0,584184920846042
ZNF106	1,03544518587122	2.04975	0,584184920846042
ST6GALNAC4	1,03529964154295	2.04954	0,457529594276114
FBXO33	1,03322273701387	2.04659	0,62568166296637
FBXO4	1,03322273701387	2.04659	0,62568166296637
SLC9A1	1,03322273701387	2.04659	0,62568166296637
STK10	1,03322273701387	2.04659	0,62568166296637
TMEM201	1,03277866690321	2.04596	0,399788196360973
WLS	1,03174878132545	2.0445	0,0931988474249065
IPO13	1,0316315732338	2.04433	0,632895326319441
NHS	1,0316315732338	2.04433	0,632895326319441
RXRA	1,0316315732338	2.04433	0,632895326319441
TBC1D16	1,0316315732338	2.04433	0,632895326319441
DOLPP1	1,02872847111533	2.04023	0,492822008150625
PLD6	1,02798780997177	2.03918	0,561608779823286
ERG28	1,02795764697654	2.03914	0,500682928844291
GNA11	1,0265957905354	2.03721	0,433139930302913
TOMM40	1,0259190896903	2.03626	0,382583298629207
SSFA2	1,02500152640298	2.03496	0,419971542194547
KIAA0368	1,02421624199739	2.03385	0,573722894360334
SIL1	1,02248972451184	2.03142	0,300548572104197
MT-CYB	1,0220319528747	2.03078	0,316163823437457
AGPAT5	1,0216262786543	2.03021	0,504117741099995
AZIN1	1,02140758972072	2.0299	0,534897838282282
SAC3D1	1,02091572106628	2.02921	0,460657178309042
PFDN5	1,01940156216778	2.02708	0,224805397366609
SMPDL3A	1,01746802515246	2.02436	0,482925545390765
EPHB4	1,01472634867751	2.02052	0,317302822892488
SMAP1	1,01288026287982	2.01794	0,511997551561269
MED21	1,01148638921313	2.01599	0,562643204824628
PTK2	1,01148638921313	2.01599	0,562643204824628
TLK1	1,01148638921313	2.01599	0,562643204824628
NRDC	1,01094507092281	2.01523	0,50712139360145
GMPPB	1,00925296286062	2.01287	0,606832559444036
SYF2	1,00925296286062	2.01287	0,606832559444036
MFSD5	1,00798587336699	2.0111	0,484169633873118
UGGT2	1,00767006217169	2.01066	0,649784081417217
SAP30L	1,00651206201928	2.00905	0,500800133727892
APOOL	1,00586316424958	2.00814	0,696850492444221
C15orf40	1,00586316424958	2.00814	0,696850492444221
CYB5D1	1,00586316424958	2.00814	0,696850492444221
DHX34	1,00586316424958	2.00814	0,696850492444221
GMPPA	1,00586316424958	2.00814	0,696850492444221
NSL1	1,00586316424958	2.00814	0,696850492444221
PDE6D	1,00586316424958	2.00814	0,696850492444221
PLCG2	1,00586316424958	2.00814	0,696850492444221
SMC5	1,00586316424958	2.00814	0,696850492444221
SPRYD7	1,00586316424958	2.00814	0,696850492444221
UBE2E3	1,00586316424958	2.00814	0,696850492444221
C22orf39	1,00550861123934	2.00765	0,5528565823079
DAB2IP	1,00524953317587	2.00729	0,48495192321672
BTD	1,00478688914114	2.00665	0,612322524716644
CCNT1	1,00478688914114	2.00665	0,612322524716644
DVL2	1,00478688914114	2.00665	0,612322524716644
RPP40	1,00478688914114	2.00665	0,612322524716644
ST6GAL1	1,00478688914114	2.00665	0,612322524716644
CCAR2	1,00471155397884	2.00654	0,511728395661028
ELOC	1,00342787796112	2.00476	0,410815745110464
DIP2B	1,00293082081355	2.00407	0,564320544151513
TM2D2	1,00282707964659	2.00392	0,551551422285176
LONP2	1,00224163106689	2.00311	0,664741281054827
CREBBP	1,00056067674812	2.00078	0,363258961155021
POLR3C	1,00011841817712	2.00016	0,536717948322608
CADM1	0,999361703162608	1.99912	0,492918101570355
MRPL27	0,996593773579153	1.99528	0,57012285786339
ZNF687	0,996387336119652	1.995	0,501132470726264
DYNC1LI1	0,995932313627405	1.99437	0,674590245497595
NUDT5	0,99559285586779	1.9939	0,288201907738804
NAP1L1	0,994240015410309	1.99203	0,326410686510059
CCNB1	0,993482079859503	1.99098	0,230827938003207
GLRX3	0,991862182423633	1.98875	0,54965392198192
AC012146.1	0,990290648494101	1.98659	0,701269898597392
AHDC1	0,990290648494101	1.98659	0,701269898597392
CDKN2AIPNL	0,990290648494101	1.98659	0,701269898597392
ERCC6L2	0,990290648494101	1.98659	0,701269898597392
FGFR1	0,990290648494101	1.98659	0,701269898597392
SLC7A11	0,990290648494101	1.98659	0,701269898597392
SMCO4	0,990290648494101	1.98659	0,701269898597392
TBC1D2	0,990290648494101	1.98659	0,701269898597392
MAPK1	0,988453353490183	1.98406	0,416432299140411
TNFRSF10A	0,987831951600725	1.9832	0,461795718239879
FZR1	0,987401546079381	1.98261	0,487925361804715
NBR1	0,987300158822741	1.98247	0,461442839587254
MANBA	0,986973577626509	1.98202	0,470476746259667
TMEM64	0,985985836691596	1.98067	0,472097021768996
BCL10	0,985846363753423	1.98047	0,665366012719678
C5orf42	0,985846363753423	1.98047	0,665366012719678
DCTD	0,985846363753423	1.98047	0,665366012719678
RLIM	0,985846363753423	1.98047	0,665366012719678
TECPR1	0,985846363753423	1.98047	0,665366012719678
RPA3	0,985059449908842	1.97939	0,566342331826667
TJAP1	0,985059449908842	1.97939	0,566342331826667
WSB1	0,984102852608829	1.97808	0,608761783746266
EARS2	0,983637882043808	1.97745	0,554113393711612
C14orf166	0,982266042914727	1.97557	0,656765587452246
SLC12A2	0,982266042914727	1.97557	0,656765587452246
PLOD2	0,980940851822018	1.97375	0,216537836423097
MPC2	0,980583654313135	1.97326	0,548921618322698
MACF1	0,980539576638394	1.9732	0,479388986420041
NUDT9	0,979377947480001	1.97162	0,536448094765902
TPD52L2	0,979377947480001	1.97162	0,536448094765902
EIF2S3	0,973799225966809	1.96401	0,267251396716498
KPNB1	0,973009050569754	1.96293	0,132806087509313
ADAMTS1	0,971293202366591	1.9606	0,347639863545811
SNHG16	0,97120544601721	1.96048	0,416923405943978
RNU5F-1	0,96982144951378	1.9586	0,530808573365006
SRSF5	0,96805461340392	1.9562	0,47618912853557
ERP44	0,967939184168936	1.95604	0,426344139471568
TCTN3	0,967675391899695	1.95569	0,560750300627406
EIF3H	0,967568718789435	1.95554	0,284351750850595
ATL2	0,966363388572347	1.95391	0,41484867929699
DLGAP5	0,964650508288315	1.95159	0,492177351402536
MUS81	0,960397929549391	1.94585	0,612152997241454
AC005523.2	0,960064717856198	1.9454	0,712743440386576
ARHGAP29	0,960064717856198	1.9454	0,712743440386576
JRK	0,960064717856198	1.9454	0,712743440386576
RBM28	0,960064717856198	1.9454	0,712743440386576
SEC24A	0,960064717856198	1.9454	0,712743440386576
SOCS3	0,960064717856198	1.9454	0,712743440386576
SPINT2	0,960064717856198	1.9454	0,712743440386576
ZNF629	0,959356432767032	1.94444	0,616389387246767
JTB	0,957592538322685	1.94207	0,250929336073672
VPS11	0,956767292492166	1.94096	0,539166308105015
ORMDL3	0,955954445510147	1.93986	0,610769141152171
LRIG2	0,953431880668453	1.93647	0,60682661422244
NCOA6	0,953431880668453	1.93647	0,60682661422244
SNRPG	0,953431880668453	1.93647	0,60682661422244
ZFAND6	0,953431880668453	1.93647	0,60682661422244
MCTS1	0,952907584734028	1.93577	0,56719545349784
MESD	0,950329149188809	1.93231	0,471867669248175
SRSF6	0,949950235605968	1.93181	0,352661947632214
TBC1D9B	0,94937166678999	1.93103	0,374824499145919
HACD2	0,949335182986959	1.93098	0,536747488816843
AP3S1	0,948628254768577	1.93004	0,629408470519113
TRA2B	0,9477542621154	1.92887	0,33099131661128
EP300	0,94590121004364	1.92639	0,408923289846574
KIAA1522	0,945499579238867	1.92586	0,362787209300955
NDUFB4	0,94514075949502	1.92538	0,296611190681595
EIF2B1	0,944387469772086	1.92437	0,36688878366514
TOMM20	0,944141501999952	1.92404	0,254490613431977
AK3	0,9426237009625	1.92202	0,696741158483775
AFAP1	0,941645641457134	1.92072	0,3171424446519
ADAMTS5	0,94112213621333	1.92002	0,6417099154984
IFI6	0,94112213621333	1.92002	0,6417099154984
MPRIP	0,941069571414574	1.91995	0,585571371760571
SUN2	0,940815851482432	1.91961	0,387858306273239
COA4	0,937836772430745	1.91565	0,599560633739638
RBM22	0,937360587843552	1.91502	0,613820275612364
7SK	0,93708211837696	1.91465	0,6872303059632
MRPS26	0,935425589933806	1.91245	0,367874500438337
NDUFB2	0,935198845582343	1.91215	0,290364313917228
PM20D2	0,934733903147596	1.91154	0,614377289754228
CNOT11	0,934447231441208	1.91116	0,593834257805732
LRFN1	0,934447231441208	1.91116	0,593834257805732
PAPOLA	0,934447231441208	1.91116	0,593834257805732
PTGR1	0,934051216613222	1.91063	0,476013511821817
ALG14	0,932299295109594	1.90831	0,516487158641997
ABTB2	0,931994813634924	1.90791	0,651676270307213
CRYBB2P1	0,931994813634924	1.90791	0,651676270307213
MTHFS	0,931994813634924	1.90791	0,651676270307213
RARG	0,931994813634924	1.90791	0,651676270307213
C6orf48	0,931689754193801	1.90751	0,501912196288786
SLC35G1	0,930433125425798	1.90585	0,627187485225641
H1F0	0,929926542913612	1.90518	0,521869620058477
SRI	0,928730666521691	1.9036	0,345303540223056
RAD23A	0,926964994650308	1.90127	0,297964538248148
INTS7	0,926502989333754	1.90066	0,631959502675438
MAGEA12	0,925409150291032	1.89922	0,474886516539083
CCDC50	0,924474226646928	1.89799	0,598866284602123
ELP3	0,924474226646928	1.89799	0,598866284602123
RALGAPB	0,924474226646928	1.89799	0,598866284602123
AL139099.5	0,922940401621131	1.89598	0,722656440070494
MON1A	0,922940401621131	1.89598	0,722656440070494
PCGF1	0,922940401621131	1.89598	0,722656440070494
PCNX4	0,922940401621131	1.89598	0,722656440070494
R3HCC1L	0,922940401621131	1.89598	0,722656440070494
RND3	0,922940401621131	1.89598	0,722656440070494
UBOX5	0,922940401621131	1.89598	0,722656440070494
IP6K1	0,922109154683018	1.89488	0,441587594509091
CCDC85B	0,919673227058718	1.89169	0,476680948163626
ALG6	0,919516067481702	1.89148	0,500171119597308
PI4KA	0,917973356919235	1.88946	0,583545237986215
ATP13A2	0,917777644344671	1.8892	0,556096854559216
GPR37	0,917777644344671	1.8892	0,556096854559216
MAN2B2	0,916662790844515	1.88774	0,509583673513696
RCN1	0,915466484501138	1.88618	0,167530570251675
GNG12	0,915209183217732	1.88584	0,533383927926158
RNU5B-1	0,914814038471198	1.88533	0,346776052256272
INIP	0,914227563592828	1.88456	0,597312978852495
MSI2	0,913835732692124	1.88405	0,654905001189059
MAPK1IP1L	0,909259833178491	1.87808	0,276035733953072
PRPF4	0,90897695636119	1.87771	0,560321761330849
COMMD4	0,908885613300456	1.87759	0,482173417069269
LUC7L3	0,908885613300456	1.87759	0,482173417069269
GPM6B	0,908288692897151	1.87682	0,583606389556532
MAGT1	0,907305349863645	1.87554	0,381634881634437
CCDC85C	0,90692509493547	1.87504	0,683933096156226
KDM4A	0,90692509493547	1.87504	0,683933096156226
TPRN	0,906921804123934	1.87504	0,60086369686171
PAPSS2	0,906120909281349	1.874	0,558359429183987
CD164	0,906043051275897	1.8739	0,191585657080612
RTL6	0,905330559637863	1.87297	0,509682820079169
BDP1	0,904631320622383	1.87207	0,671684431566975
DUS2	0,904631320622383	1.87207	0,671684431566975
FASTKD1	0,904631320622383	1.87207	0,671684431566975
MPV17	0,904631320622383	1.87207	0,671684431566975
RABGEF1	0,904631320622383	1.87207	0,671684431566975
ZNF580	0,904631320622383	1.87207	0,671684431566975
MAP2K1	0,904363595865199	1.87172	0,569075169120449
POLR3H	0,903080146874599	1.87005	0,614206193424789
TMEM222	0,902062016898879	1.86874	0,565809110680667
ADPRHL2	0,90143782252512	1.86793	0,732890405578628
TGFBR2	0,90143782252512	1.86793	0,732890405578628
TGS1	0,90143782252512	1.86793	0,732890405578628
ARGLU1	0,901347736430734	1.86781	0,679476139809783
EIF5B	0,901347736430734	1.86781	0,679476139809783
ICE2	0,901347736430734	1.86781	0,679476139809783
NBN	0,901347736430734	1.86781	0,679476139809783
RAB6A	0,901347736430734	1.86781	0,679476139809783
RABEP1	0,901347736430734	1.86781	0,679476139809783
RASSF3	0,901347736430734	1.86781	0,679476139809783
REV1	0,901347736430734	1.86781	0,679476139809783
SVOPL	0,901347736430734	1.86781	0,679476139809783
TATDN2	0,901347736430734	1.86781	0,679476139809783
VRK2	0,901347736430734	1.86781	0,679476139809783
DNAJA3	0,899489208980724	1.86541	0,271191095127375
ENDOD1	0,899171864940739	1.865	0,559041345392187
C5orf15	0,898911066247619	1.86466	0,565986358608769
DBI	0,898618680166362	1.86428	0,418570197832938
RPL32	0,895591524834613	1.86037	0,310217112814213
RPUSD3	0,894805029461764	1.85936	0,511547629673916
COPA	0,89283332339611	1.85682	0,349695579905661
AC008549.3	0,892771801215114	1.85674	0,731086566572567
ANKRD28	0,892771801215114	1.85674	0,731086566572567
ARSK	0,892771801215114	1.85674	0,731086566572567
CLK1	0,892771801215114	1.85674	0,731086566572567
DGCR8	0,892771801215114	1.85674	0,731086566572567
INPP5B	0,892771801215114	1.85674	0,731086566572567
KDM1B	0,892771801215114	1.85674	0,731086566572567
KHNYN	0,892771801215114	1.85674	0,731086566572567
PNPLA8	0,892771801215114	1.85674	0,731086566572567
PREPL	0,892771801215114	1.85674	0,731086566572567
PRIM1	0,892771801215114	1.85674	0,731086566572567
SH3BGRL	0,892771801215114	1.85674	0,731086566572567
SMIM30	0,892771801215114	1.85674	0,731086566572567
STAT2	0,892771801215114	1.85674	0,731086566572567
TBC1D15	0,892771801215114	1.85674	0,731086566572567
UQCC1	0,892771801215114	1.85674	0,731086566572567
ZFYVE16	0,892771801215114	1.85674	0,731086566572567
ABCB5	0,890951815026741	1.8544	0,82551755046171
ABCD4	0,890951815026741	1.8544	0,82551755046171
AC008953.1	0,890951815026741	1.8544	0,82551755046171
AC097478.1	0,890951815026741	1.8544	0,82551755046171
AC104619.1	0,890951815026741	1.8544	0,82551755046171
AC105020.6	0,890951815026741	1.8544	0,82551755046171
ACTBP7	0,890951815026741	1.8544	0,82551755046171
ACTC1	0,890951815026741	1.8544	0,82551755046171
ACTG1P24	0,890951815026741	1.8544	0,82551755046171
AKNA	0,890951815026741	1.8544	0,82551755046171
ALDOAP1	0,890951815026741	1.8544	0,82551755046171
ALKBH1	0,890951815026741	1.8544	0,82551755046171
AP3M2	0,890951815026741	1.8544	0,82551755046171
APC2	0,890951815026741	1.8544	0,82551755046171
ARHGAP28	0,890951815026741	1.8544	0,82551755046171
ARMT1	0,890951815026741	1.8544	0,82551755046171
ARVCF	0,890951815026741	1.8544	0,82551755046171
ATF3	0,890951815026741	1.8544	0,82551755046171
ATF7IP2	0,890951815026741	1.8544	0,82551755046171
ATM	0,890951815026741	1.8544	0,82551755046171
ATP5EP2	0,890951815026741	1.8544	0,82551755046171
BAIAP2-AS1	0,890951815026741	1.8544	0,82551755046171
BBS12	0,890951815026741	1.8544	0,82551755046171
BICRAL	0,890951815026741	1.8544	0,82551755046171
BMT2	0,890951815026741	1.8544	0,82551755046171
BRINP3	0,890951815026741	1.8544	0,82551755046171
BTN2A2	0,890951815026741	1.8544	0,82551755046171
C12orf66	0,890951815026741	1.8544	0,82551755046171
C16orf70	0,890951815026741	1.8544	0,82551755046171
C1QBPP2	0,890951815026741	1.8544	0,82551755046171
C2orf69	0,890951815026741	1.8544	0,82551755046171
C7orf73	0,890951815026741	1.8544	0,82551755046171
CBWD1	0,890951815026741	1.8544	0,82551755046171
CCDC14	0,890951815026741	1.8544	0,82551755046171
CCDC189	0,890951815026741	1.8544	0,82551755046171
CCDC82	0,890951815026741	1.8544	0,82551755046171
CDC20P1	0,890951815026741	1.8544	0,82551755046171
CENPP	0,890951815026741	1.8544	0,82551755046171
CEP83	0,890951815026741	1.8544	0,82551755046171
CHDH	0,890951815026741	1.8544	0,82551755046171
CLCN2	0,890951815026741	1.8544	0,82551755046171
CLSTN3	0,890951815026741	1.8544	0,82551755046171
COL6A1	0,890951815026741	1.8544	0,82551755046171
CSNK2A1	0,890951815026741	1.8544	0,82551755046171
CTNS	0,890951815026741	1.8544	0,82551755046171
DHX35	0,890951815026741	1.8544	0,82551755046171
DNAJB14	0,890951815026741	1.8544	0,82551755046171
ELAVL2	0,890951815026741	1.8544	0,82551755046171
ELOA	0,890951815026741	1.8544	0,82551755046171
EML1	0,890951815026741	1.8544	0,82551755046171
EVA1B	0,890951815026741	1.8544	0,82551755046171
FAM229B	0,890951815026741	1.8544	0,82551755046171
FAM91A1	0,890951815026741	1.8544	0,82551755046171
FBXW4	0,890951815026741	1.8544	0,82551755046171
FBXW8	0,890951815026741	1.8544	0,82551755046171
GFOD1	0,890951815026741	1.8544	0,82551755046171
GNPDA2	0,890951815026741	1.8544	0,82551755046171
GPC2	0,890951815026741	1.8544	0,82551755046171
H1FX-AS1	0,890951815026741	1.8544	0,82551755046171
HIST1H3C	0,890951815026741	1.8544	0,82551755046171
HMGXB4	0,890951815026741	1.8544	0,82551755046171
HMOX1	0,890951815026741	1.8544	0,82551755046171
HSPA8P5	0,890951815026741	1.8544	0,82551755046171
ING3	0,890951815026741	1.8544	0,82551755046171
IQCB1	0,890951815026741	1.8544	0,82551755046171
KCNIP3	0,890951815026741	1.8544	0,82551755046171
KIN	0,890951815026741	1.8544	0,82551755046171
KTN1-AS1	0,890951815026741	1.8544	0,82551755046171
LINC00472	0,890951815026741	1.8544	0,82551755046171
MAP3K8	0,890951815026741	1.8544	0,82551755046171
MAPRE2	0,890951815026741	1.8544	0,82551755046171
MEGF6	0,890951815026741	1.8544	0,82551755046171
MIOS	0,890951815026741	1.8544	0,82551755046171
MIRLET7BHG	0,890951815026741	1.8544	0,82551755046171
MTFR2	0,890951815026741	1.8544	0,82551755046171
NECTIN3	0,890951815026741	1.8544	0,82551755046171
NFIL3	0,890951815026741	1.8544	0,82551755046171
NME1-NME2	0,890951815026741	1.8544	0,82551755046171
NTAN1	0,890951815026741	1.8544	0,82551755046171
NUBPL	0,890951815026741	1.8544	0,82551755046171
PARP3	0,890951815026741	1.8544	0,82551755046171
PER2	0,890951815026741	1.8544	0,82551755046171
PGPEP1	0,890951815026741	1.8544	0,82551755046171
PHF1	0,890951815026741	1.8544	0,82551755046171
PHF21A	0,890951815026741	1.8544	0,82551755046171
PLEKHM3	0,890951815026741	1.8544	0,82551755046171
POU2F3	0,890951815026741	1.8544	0,82551755046171
PPARGC1A	0,890951815026741	1.8544	0,82551755046171
PPP2R2B	0,890951815026741	1.8544	0,82551755046171
PRDM10	0,890951815026741	1.8544	0,82551755046171
PSTK	0,890951815026741	1.8544	0,82551755046171
RAB3A	0,890951815026741	1.8544	0,82551755046171
RAPGEF2	0,890951815026741	1.8544	0,82551755046171
RBPMS	0,890951815026741	1.8544	0,82551755046171
RCAN3	0,890951815026741	1.8544	0,82551755046171
RHBDL2	0,890951815026741	1.8544	0,82551755046171
[truncated: 9,130 more rows]
