# Supplementary material for: Protein Syndesmos is a novel RNA-binding protein that regulates primary cilia formation
Source: Nucleic Acids Res. 2018 Sep 27;46(22):12067–86. doi: 10.1093/nar/gky873 (PMC6294507; doi:10.1093/nar/gky873)
Supplement: Supplementary Data [file gky873_supplemental_files.zip › Supplementary_Table5.xlsx]

## Sheet: Foglio1
Chromosome	Position	Strand	Symbol	Group_ID	FDR (iCLIP)	log2FC (RP)	FC (RP)	pvalue (RP)
18	68673861	-	TMX3	ENSG00000166479	0	3,78072935483013	13.744	0,0382180681044769
16	9119165	+	C16orf72	ENSG00000182831	0	3,52893555228015	11.5429	0,0598908037043458
17	7409623	+	NLGN2	ENSG00000169992	0	3,37663604323797	10.3865	0,0766460156968747
2	42170759	+	EML4	ENSG00000143924	0	3,32805201046832	10.0425	0,098268116423883
8	25237790	+	DOCK5	ENSG00000147459	0	3,28217205062641	9.72819	0,0930830802192665
2	28897578	+	WDR43	ENSG00000163811	0	3,27453031089329	9.6768	0,0352202683542255
20	50578972	+	PTPN1	ENSG00000196396	0	3,23108060207139	9.38971	0,113447006444334
15	101431884	-	PCSK6	ENSG00000140479	0	3,20876797981845	9.24561	0,106090824969951
8	80036838	-	TPD52	ENSG00000076554	0	3,19038468729385	9.12854	0,109567959735834
17	7602075	-	FXR2	ENSG00000129245	0	3,05283598956278	8.29842	0,144237340371344
21	32612260	-	C21orf59	ENSG00000159079	0	3,03440085897057	8.19305	0,138867026662664
1	110401377	-	LAMTOR5	ENSG00000134248	0.0111111	2,90795142230455	7.50552	0,0708757689812921
18	24035044	+	TTC39C	ENSG00000168234	0	2,89333424466326	7.42986	0,0850773533044853
12	101746603	-	GNPTAB	ENSG00000111670	0	2,84465805290759	7.18336	0,0865176245988826
17	2962942	+	RAP1GAP2	ENSG00000132359	0	2,75646592461033	6.75739	0,212922134069794
10	73801307	+	ZSWIM8	ENSG00000214655	0	2,67756017156312	6.39773	0,248207602083012
5	103265542	+	C5orf30	ENSG00000181751	0.0111111	2,64982577922998	6.27591	0,239976314152892
5	177096816	+	FGFR4	ENSG00000160867	0	2,63658783859645	6.21859	0,112682869704853
15	25437202	-	UBE3A	ENSG00000114062	0	2,61867798628813	6.14187	0,30816200038754
7	35876957	+	SEPT7	ENSG00000122545	0	2,61207810647545	6.11384	0,133222684781827
4	22411600	-	ADGRA3	ENSG00000152990	0	2,60751041394757	6.09451	0,253176760243905
10	26746347	+	PDSS1	ENSG00000148459	0	2,58553832540347	6.0024	0,3222317384928
7	116838344	+	CAPZA2	ENSG00000198898	0	2,5698436704742	5.93745	0,104303492522977
9	85734885	-	AGTPBP1	ENSG00000135049	0	2,5286046064537	5.77013	0,350064790221272
11	1290368	-	TOLLIP	ENSG00000078902	0	2,51785046924132	5.72728	0,33864819715309
16	89683531	+	CDK10	ENSG00000185324	0.0111111	2,48915487413303	5.61449	0,285967969541357
3	12935793	-	IQSEC1	ENSG00000144711	0	2,48915487413303	5.61449	0,285967969541357
2	36557016	-	FEZ2	ENSG00000171055	0.0111111	2,42922952319392	5.38606	0,179333897251941
5	126625653	+	PHAX	ENSG00000164902	0	2,41787757233426	5.34384	0,369992587316991
17	42307530	+	STAT5A	ENSG00000126561	0	2,41783648427368	5.34369	0,319370385534191
11	94417371	-	MRE11	ENSG00000020922	0	2,4053383969745	5.2976	0,16426134655497
18	12713945	+	PSMG2	ENSG00000128789	0	2,39477306026126	5.25894	0,164352905290796
3	31943416	-	OSBPL10	ENSG00000144645	0	2,38773102992054	5.23334	0,384290110836672
16	75095989	+	ZNRF1	ENSG00000186187	0	2,38773102992054	5.23334	0,384290110836672
2	61224725	-	USP34	ENSG00000115464	0	2,374485085382	5.18551	0,191775153889663
3	142879259	-	PCOLCE2	ENSG00000163710	0	2,36208281218164	5.14112	0,0914386131972793
2	160274536	-	RBMS1	ENSG00000153250	0	2,34962129736969	5.0969	0,389362672554946
17	50661381	+	ABCC3	ENSG00000108846	0	2,34373037835022	5.07613	0,39167614442378
6	36461541	+	KCTD20	ENSG00000112078	0	2,34373037835022	5.07613	0,39167614442378
3	53022462	-	SFMBT1	ENSG00000163935	0	2,34373037835022	5.07613	0,39167614442378
11	68608032	+	PPP6R3	ENSG00000110075	0	2,31601534760923	4.97955	0,191831708374303
14	31141330	-	HECTD1	ENSG00000092148	0	2,30786102697361	4.95148	0,343267666367076
1	200592989	-	KIF14	ENSG00000118193	0	2,30786102697361	4.95148	0,343267666367076
5	78974986	-	ARSB	ENSG00000113273	0	2,29715012686995	4.91486	0,207279367780881
2	191007453	-	STAT1	ENSG00000115415	0	2,28907602252453	4.88743	0,229064418321605
3	52690780	+	GNL3	ENSG00000163938	0	2,28614275831971	4.8775	0,0630674918540138
2	53890686	-	PSME4	ENSG00000068878	0	2,26581765910991	4.80927	0,424339968785099
16	1391157	-	UNKL	ENSG00000059145	0	2,26139004917978	4.79453	0,493086014034379
1	247321183	-	ZNF496	ENSG00000162714	0	2,26139004917978	4.79453	0,493086014034379
7	26201664	+	CBX3	ENSG00000122565	0	2,24630279817723	4.74465	0,105889297877677
X	101391089	+	RPL36A	ENSG00000241343	0	2,23669963398511	4.71318	0,273823623798506
3	125570902	-	OSBPL11	ENSG00000144909	0	2,23219693899236	4.69849	0,427621538058203
3	52206131	+	ALAS1	ENSG00000023330	0	2,22443533446247	4.67328	0,239711648908066
1	241631431	-	CHML	ENSG00000203668	0	2,19052594789909	4.56472	0,384894237060327
1	29085147	+	EPB41	ENSG00000159023	0	2,19052594789909	4.56472	0,384894237060327
1	215568835	+	KCTD3	ENSG00000136636	0.0111111	2,17458498377536	4.51456	0,240913468373675
18	35635350	+	GALNT1	ENSG00000141429	0	2,17224955420222	4.50726	0,200709811388736
8	144530597	-	ARHGAP39	ENSG00000147799	0	2,15319202901704	4.44811	0,453624403982259
7	24650521	+	MPP6	ENSG00000105926	0	2,15319202901704	4.44811	0,453624403982259
5	119277320	+	TNFAIP8	ENSG00000145779	0	2,15319202901704	4.44811	0,453624403982259
11	113797970	-	USP28	ENSG00000048028	0	2,15319202901704	4.44811	0,453624403982259
8	118077917	-	EXT1	ENSG00000182197	0	2,14519234211626	4.42351	0,454759330398029
6	106105452	-	ATG5	ENSG00000057663	0.045624	2,1229548398306	4.35585	0,255916309847415
7	25122918	-	CYCS	ENSG00000172115	0	2,12086991051563	4.34956	0,235385359069971
11	77470060	-	PAK1	ENSG00000149269	0	2,10239704142767	4.29422	0,47664474542427
17	7847371	+	KDM6B	ENSG00000132510	0	2,10072140831449	4.28924	0,416581465919747
19	41913437	+	ARHGEF1	ENSG00000076928	0	2,0867770907648	4.24798	0,156726637194859
3	172198729	+	FNDC3B	ENSG00000075420	0	2,08669552024704	4.24774	0,200335189630234
1	70252640	+	SRSF11	ENSG00000116754	0	2,07294458625085	4.20745	0,165430576889587
2	187540474	-	TFPI	ENSG00000003436	0	2,06680244553941	4.18957	0,275374433974313
2	32310071	+	YIPF4	ENSG00000119820	0	2,06680244553941	4.18957	0,275374433974313
5	179794838	+	MAML1	ENSG00000161021	0	2,0667267220824	4.18935	0,260216392258648
13	77290659	-	MYCBP2	ENSG00000005810	0	2,06272686987721	4.17775	0,487933010658236
4	13430182	-	RAB28	ENSG00000157869	0	2,06272686987721	4.17775	0,487933010658236
2	101765160	+	MAP4K4	ENSG00000071054	0	2,05741062763356	4.16239	0,487694165509507
22	20118374	+	RANBP1	ENSG00000099901	0	2,04385069411012	4.12345	0,118883379162621
16	56843758	+	NUP93	ENSG00000102900	0	2,02833539508455	4.07934	0,294972244727796
15	64642493	+	ZNF609	ENSG00000180357	0	2,02833539508455	4.07934	0,294972244727796
3	52267192	-	WDR82	ENSG00000164091	0	2,02129604642488	4.05948	0,182552535711221
13	21045496	-	LATS2	ENSG00000150457	0	2,01845159970175	4.05149	0,495472761405797
8	60526499	+	RAB2A	ENSG00000104388	0	1,98528307381246	3.9594	0,290106796922001
8	30796445	-	PPP2CB	ENSG00000104695	0	1,98229672930488	3.95122	0,231785545314297
7	130034815	-	ZC3HC1	ENSG00000091732	0.0111111	1,97205400851715	3.92326	0,308935919989662
7	882719	+	GET4	ENSG00000239857	0	1,96378223235636	3.90083	0,458765385963969
17	44824858	-	GJC1	ENSG00000182963	0	1,96378223235636	3.90083	0,458765385963969
5	78509048	-	LHFPL2	ENSG00000145685	0	1,96378223235636	3.90083	0,458765385963969
1	32824318	+	S100PBP	ENSG00000116497	0	1,96378223235636	3.90083	0,458765385963969
16	68971432	+	TANGO6	ENSG00000103047	0	1,96378223235636	3.90083	0,458765385963969
12	119781370	-	CIT	ENSG00000122966	0	1,93779751371999	3.8312	0,589606582220754
6	3296714	-	SLC22A23	ENSG00000137266	0	1,92512423509142	3.7977	0,531754820615809
12	56314526	-	CNPY2	ENSG00000257727	0	1,91519088457103	3.77164	0,531253735309325
17	16226184	+	PIGL	ENSG00000108474	0	1,91519088457103	3.77164	0,531253735309325
7	6003644	-	PMS2	ENSG00000122512	0.049019	1,91519088457103	3.77164	0,531253735309325
17	29868744	-	SSH2	ENSG00000141298	0	1,91519088457103	3.77164	0,531253735309325
1	95182203	+	TMEM56	ENSG00000152078	0	1,91519088457103	3.77164	0,531253735309325
6	157614704	+	ZDHHC14	ENSG00000175048	0	1,91519088457103	3.77164	0,531253735309325
19	58467243	+	ZNF324	ENSG00000083812	0	1,91519088457103	3.77164	0,531253735309325
15	50277441	-	GABPB1	ENSG00000104064	0	1,89717623731262	3.72483	0,336058560643091
20	45957292	-	ZNF335	ENSG00000198026	0	1,87178713405626	3.65986	0,547102628188022
19	4064724	-	ZBTB7A	ENSG00000178951	0	1,87133698264627	3.65871	0,319197450965283
15	59638927	-	GTF2A2	ENSG00000140307	0	1,87016291729002	3.65574	0,151898366730878
9	18886749	+	ADAMTSL1	ENSG00000178031	0	1,86811258754134	3.65055	0,549036585323482
7	80160205	+	GNAI1	ENSG00000127955	0	1,86811258754134	3.65055	0,549036585323482
8	28866566	-	INTS9	ENSG00000104299	0	1,86811258754134	3.65055	0,549036585323482
8	106752009	+	OXR1	ENSG00000164830	0	1,86811258754134	3.65055	0,549036585323482
17	75278259	-	SLC25A19	ENSG00000125454	0	1,86811258754134	3.65055	0,549036585323482
17	76718866	-	JMJD6	ENSG00000070495	0	1,86586249331798	3.64486	0,220997352450069
3	81611014	-	GBE1	ENSG00000114480	0	1,86230970305024	3.63589	0,281669612649329
18	50896628	+	ME2	ENSG00000082212	0	1,86230970305024	3.63589	0,281669612649329
7	99446445	+	CPSF4	ENSG00000160917	0	1,85627243090191	3.62071	0,328933576718675
12	89699259	-	ATP2B1	ENSG00000070961	0	1,84567792205996	3.59422	0,0472188576088822
15	89140460	+	ABHD2	ENSG00000140526	0	1,84540607252704	3.59354	0,327905897154488
19	3783941	-	MATK	ENSG00000007264	0	1,84461688221517	3.59158	0,215653701175509
12	110720763	-	PPP1CC	ENSG00000186298	0	1,84115027825367	3.58296	0,156197771110091
9	130188485	+	NCS1	ENSG00000107130	0	1,83433995154109	3.56608	0,35593306157539
15	89648555	-	KIF7	ENSG00000166813	0	1,81260584589455	3.51276	0,563017676575886
12	21484912	-	RECQL	ENSG00000004700	0	1,81260584589455	3.51276	0,563017676575886
1	26283841	-	UBXN11	ENSG00000158062	0	1,81260584589455	3.51276	0,563017676575886
5	470805	-	PP7080	ENSG00000188242	0	1,79832434299765	3.47816	0,295805077086607
3	150628036	+	SELENOT	ENSG00000198843	0	1,79289488885765	3.46509	0,214963202821005
9	2820275	-	PUM3	ENSG00000080608	0	1,78208360190234	3.43923	0,37204831437819
2	149576331	-	MMADHC	ENSG00000168288	0	1,77850645737833	3.43071	0,305419805911295
6	117678250	+	NUS1	ENSG00000153989	0	1,76658284016408	3.40247	0,575818208324048
12	112228371	-	HECTD4	ENSG00000173064	0	1,75983651878026	3.3866	0,389107743336829
18	8091592	+	PTPRM	ENSG00000173482	0	1,75528375523625	3.37593	0,236190179079821
2	231713122	+	PTMA	ENSG00000187514	0	1,75258185968156	3.36961	0,226967098232822
17	3822928	-	NCBP3	ENSG00000074356	0	1,7519192822587	3.36806	0,384719405587855
17	2422345	-	METTL16	ENSG00000127804	0	1,71263092561394	3.27758	0,427035040638428
17	59079055	-	TRIM37	ENSG00000108395	0	1,70197161206194	3.25345	0,377628499561908
17	74437545	+	GPRC5C	ENSG00000170412	0	1,69547946351769	3.23885	0,215849432296635
1	17574727	+	ARHGEF10L	ENSG00000074964	0	1,69381938940013	3.23512	0,551048276910535
22	46706407	-	CERK	ENSG00000100422	0	1,69381938940013	3.23512	0,551048276910535
2	190222427	-	HIBCH	ENSG00000198130	0	1,69381938940013	3.23512	0,551048276910535
3	52767125	-	NEK4	ENSG00000114904	0	1,69381938940013	3.23512	0,551048276910535
11	805110	-	PIDD1	ENSG00000177595	0	1,69381938940013	3.23512	0,551048276910535
1	32958728	-	RNF19B	ENSG00000116514	0	1,69381938940013	3.23512	0,551048276910535
10	12071104	+	DHTKD1	ENSG00000181192	0	1,68377084909591	3.21267	0,440760206589056
1	40273553	+	ZMPSTE24	ENSG00000084073	0	1,6833935128056	3.21183	0,231587938786712
1	26280085	+	SH3BGRL3	ENSG00000142669	0	1,68162494522828	3.20789	0,412572328923584
11	64803785	-	MEN1	ENSG00000133895	0	1,67910840767739	3.2023	0,33946985710816
X	80779503	-	BRWD3	ENSG00000165288	0	1,67684725154227	3.19728	0,662114553566988
12	28505413	+	CCDC91	ENSG00000123106	0	1,66893762913146	3.1798	0,658870431909045
17	81919184	-	MAFG	ENSG00000197063	0	1,66893762913146	3.1798	0,658870431909045
3	10313351	-	SEC13	ENSG00000157020	0	1,66659804573346	3.17465	0,227698896120428
1	151228141	+	PIP5K1A	ENSG00000143398	0	1,66426037902552	3.16951	0,424976546488065
13	59896595	-	DIAPH3	ENSG00000139734	0	1,65308928122602	3.14506	0,666957931006207
3	66015458	-	MAGI1	ENSG00000151276	0	1,65308928122602	3.14506	0,666957931006207
19	55517439	+	SSC5D	ENSG00000179954	0	1,65308928122602	3.14506	0,666957931006207
6	128050144	-	PTPRK	ENSG00000152894	0	1,64994003544337	3.13821	0,0828001708689862
11	57742530	+	SELENOH	ENSG00000211450	0.0166667	1,63213416711892	3.09971	0,304902236346059
20	47539905	+	NCOA3	ENSG00000124151	0	1,62539436197619	3.08526	0,437014543869441
4	99885575	-	LAMTOR3	ENSG00000109270	0	1,60697690928698	3.04613	0,498248473206211
17	31105307	+	NF1	ENSG00000196712	0	1,589232811307	3.00889	0,442711407847694
1	151623576	+	SNX27	ENSG00000143376	0	1,589232811307	3.00889	0,442711407847694
14	105464599	+	MTA1	ENSG00000182979	0	1,58729371780621	3.00485	0,327733889818268
2	58222584	-	FANCL	ENSG00000115392	0	1,58713301194501	3.00452	0,634441780575652
2	38882560	+	MORN2	ENSG00000188010	0	1,58713301194501	3.00452	0,634441780575652
11	82978908	-	RAB30	ENSG00000137502	0	1,58713301194501	3.00452	0,634441780575652
4	17485376	-	QDPR	ENSG00000151552	0	-1,58073767060194	0.334311	0,542761867943176
4	145159738	-	OTUD4	ENSG00000164164	0	-1,58075693266318	0.334306	0,534927755937244
3	50327971	-	TUSC2	ENSG00000114383	0	-1,58075693266318	0.334306	0,534927755937244
4	15005036	+	CPEB2	ENSG00000137449	0	-1,58204404674105	0.334008	0,59373207646649
6	165964685	-	PDE10A	ENSG00000112541	0.036222	-1,58204404674105	0.334008	0,59373207646649
11	65979376	+	SART1	ENSG00000175467	0	-1,60138769876709	0.32956	0,160811194260543
17	75657602	-	RECQL5	ENSG00000108469	0	-1,6452028408038	0.319701	0,392444145828731
1	10238786	+	KIF1B	ENSG00000054523	0	-1,65429958967015	0.317692	0,556071122675442
19	46716639	-	PRKD2	ENSG00000105287	0	-1,65429958967015	0.317692	0,556071122675442
9	133145982	-	RALGDS	ENSG00000160271	0	-1,65429958967015	0.317692	0,556071122675442
2	109552506	-	SEPT10	ENSG00000186522	0	-1,65429958967015	0.317692	0,556071122675442
21	32659847	-	SYNJ1	ENSG00000159082	0	-1,65429958967015	0.317692	0,556071122675442
8	9635799	+	TNKS	ENSG00000173273	0.0111111	-1,65429958967015	0.317692	0,556071122675442
5	140711308	+	VTRNA1-1	ENSG00000199990	0.041412	-1,65429958967015	0.317692	0,556071122675442
12	76841995	+	ZDHHC17	ENSG00000186908	0	-1,65429958967015	0.317692	0,556071122675442
10	100252544	-	CWF19L1	ENSG00000095485	0	-1,6611201080535	0.316194	0,419842437783188
5	62536985	+	KIF2A	ENSG00000068796	0	-1,67637536777823	0.312868	0,399984191063038
1	165836491	+	UCK2	ENSG00000143179	0	-1,67762101432189	0.312598	0,164486582592303
X	152410355	-	GABRA3	ENSG00000011677	0	-1,69596808065428	0.308647	0,524065655072823
22	38057791	+	PICK1	ENSG00000100151	0	-1,69596808065428	0.308647	0,524065655072823
19	57192111	+	ZNF264	ENSG00000083844	0	-1,69596808065428	0.308647	0,524065655072823
20	34462696	+	ITCH	ENSG00000078747	0	-1,69659397512363	0.308514	0,595455075868252
20	32849134	+	MAPRE1	ENSG00000101367	0.0111111	-1,69659397512363	0.308514	0,595455075868252
16	4351311	-	PAM16	ENSG00000217930	0	-1,69659397512363	0.308514	0,595455075868252
20	4880988	-	SLC23A2	ENSG00000089057	0	-1,69659397512363	0.308514	0,595455075868252
2	36884509	-	STRN	ENSG00000115808	0	-1,69659397512363	0.308514	0,595455075868252
12	131992220	+	EP400	ENSG00000183495	0	-1,69837204266976	0.308134	0,251813477217336
1	211748132	-	LPGAT1	ENSG00000123684	0.00555556	-1,69837204266976	0.308134	0,251813477217336
12	22517047	-	C2CD5	ENSG00000111731	0	-1,70502521114489	0.306716	0,6750982124208
5	135161640	+	C5orf66	ENSG00000224186	0	-1,70502521114489	0.306716	0,6750982124208
19	53982280	+	CACNG8	ENSG00000142408	0	-1,70502521114489	0.306716	0,6750982124208
4	15536455	+	CC2D2A	ENSG00000048342	0	-1,70502521114489	0.306716	0,6750982124208
22	17040655	+	CECR7	ENSG00000237438	0	-1,70502521114489	0.306716	0,6750982124208
11	108099012	+	CUL5	ENSG00000166266	0	-1,70502521114489	0.306716	0,6750982124208
15	64055711	-	DAPK2	ENSG00000035664	0	-1,70502521114489	0.306716	0,6750982124208
16	90016600	-	DBNDD1	ENSG00000003249	0	-1,70502521114489	0.306716	0,6750982124208
22	50317028	-	DENND6B	ENSG00000205593	0	-1,70502521114489	0.306716	0,6750982124208
11	85161419	-	DLG2	ENSG00000150672	0	-1,70502521114489	0.306716	0,6750982124208
19	38217614	-	DPF1	ENSG00000011332	0	-1,70502521114489	0.306716	0,6750982124208
12	15668887	-	EPS8	ENSG00000151491	0	-1,70502521114489	0.306716	0,6750982124208
11	65572848	+	FAM89B	ENSG00000176973	0	-1,70502521114489	0.306716	0,6750982124208
1	145645892	+	GPR89A	ENSG00000117262	0	-1,70502521114489	0.306716	0,6750982124208
2	196436126	-	HECW2	ENSG00000138411	0	-1,70502521114489	0.306716	0,6750982124208
2	226787538	-	IRS1	ENSG00000169047	0	-1,70502521114489	0.306716	0,6750982124208
1	111958282	-	KCND3	ENSG00000171385	0	-1,70502521114489	0.306716	0,6750982124208
6	24595965	-	KIAA0319	ENSG00000137261	0	-1,70502521114489	0.306716	0,6750982124208
10	24470119	+	KIAA1217	ENSG00000120549	0	-1,70502521114489	0.306716	0,6750982124208
1	148362504	-	LINC01138	ENSG00000274020	0	-1,70502521114489	0.306716	0,6750982124208
19	19627837	-	LPAR2	ENSG00000064547	0	-1,70502521114489	0.306716	0,6750982124208
12	6623550	-	LPAR5	ENSG00000184574	0	-1,70502521114489	0.306716	0,6750982124208
2	8983747	-	MBOAT2	ENSG00000143797	0	-1,70502521114489	0.306716	0,6750982124208
1	204550502	+	MDM4	ENSG00000198625	0	-1,70502521114489	0.306716	0,6750982124208
9	131983448	-	MED27	ENSG00000160563	0	-1,70502521114489	0.306716	0,6750982124208
9	129036689	+	MIGA2	ENSG00000148343	0	-1,70502521114489	0.306716	0,6750982124208
15	30966872	-	MTMR10	ENSG00000166912	0	-1,70502521114489	0.306716	0,6750982124208
MT	10412	+	MT-TR	ENSG00000210174	0.00277778	-1,70502521114489	0.306716	0,6750982124208
2	69907894	+	MXD1	ENSG00000059728	0	-1,70502521114489	0.306716	0,6750982124208
5	60950188	+	NDUFAF2	ENSG00000164182	0	-1,70502521114489	0.306716	0,6750982124208
9	75080264	-	NMRK1	ENSG00000106733	0	-1,70502521114489	0.306716	0,6750982124208
2	10675859	-	NOL10	ENSG00000115761	0	-1,70502521114489	0.306716	0,6750982124208
10	87332269	-	NUTM2A-AS1	ENSG00000223482	0	-1,70502521114489	0.306716	0,6750982124208
22	50179226	+	PANX2	ENSG00000073150	0	-1,70502521114489	0.306716	0,6750982124208
17	64782944	-	PLEKHM1P1	ENSG00000214176	0	-1,70502521114489	0.306716	0,6750982124208
7	100330810	-	PMS2P1	ENSG00000078319	0	-1,70502521114489	0.306716	0,6750982124208
10	127970595	+	PTPRE	ENSG00000132334	0	-1,70502521114489	0.306716	0,6750982124208
8	127900362	+	PVT1	ENSG00000249859	0.03626	-1,70502521114489	0.306716	0,6750982124208
2	226892177	+	RHBDD1	ENSG00000144468	0.00208333	-1,70502521114489	0.306716	0,6750982124208
15	82755575	+	SCARNA15	ENSG00000252690	0	-1,70502521114489	0.306716	0,6750982124208
4	128888224	-	SCLT1	ENSG00000151466	0	-1,70502521114489	0.306716	0,6750982124208
3	50140907	-	SEMA3F-AS1	ENSG00000235016	0	-1,70502521114489	0.306716	0,6750982124208
17	7563434	+	SENP3	ENSG00000161956	0	-1,70502521114489	0.306716	0,6750982124208
20	10154458	-	SNAP25-AS1	ENSG00000227906	0	-1,70502521114489	0.306716	0,6750982124208
14	50216097	-	SOS2	ENSG00000100485	0	-1,70502521114489	0.306716	0,6750982124208
5	111506544	-	STARD4	ENSG00000164211	0	-1,70502521114489	0.306716	0,6750982124208
16	2504432	+	TBC1D24	ENSG00000162065	0	-1,70502521114489	0.306716	0,6750982124208
9	81615196	-	TLE1	ENSG00000196781	0	-1,70502521114489	0.306716	0,6750982124208
9	97545902	+	TMOD1	ENSG00000136842	0	-1,70502521114489	0.306716	0,6750982124208
18	62386395	+	TNFRSF11A	ENSG00000141655	0	-1,70502521114489	0.306716	0,6750982124208
9	32547560	-	TOPORS	ENSG00000197579	0	-1,70502521114489	0.306716	0,6750982124208
1	3686003	+	TP73	ENSG00000078900	0	-1,70502521114489	0.306716	0,6750982124208
2	174614170	-	WIPF1	ENSG00000115935	0	-1,70502521114489	0.306716	0,6750982124208
9	37134143	+	ZCCHC7	ENSG00000147905	0.008287	-1,70502521114489	0.306716	0,6750982124208
6	136273735	-	BCLAF1	ENSG00000029363	0	-1,7162562305863	0.304337	0,452316651201872
5	180502344	+	CNOT6	ENSG00000113300	0.042902	-1,72610744885396	0.302266	0,511623521137261
1	1532556	+	ATAD3A	ENSG00000197785	0	-1,73461056736447	0.30049	0,207355683769362
3	149713815	-	WWTR1	ENSG00000018408	0	-1,73874355067903	0.299631	0,0477250288780307
2	219552284	-	OBSL1	ENSG00000124006	0	-1,75880593330731	0.295493	0,325372446549574
1	34855927	-	SMIM12	ENSG00000163866	0	-1,76749456781217	0.293718	0,507094861003432
3	188259315	+	LPP	ENSG00000145012	0	-1,77045820021355	0.293116	0,286986419736178
10	69195693	+	SUPV3L1	ENSG00000156502	0	-1,77833038498387	0.291521	0,143248986456633
12	53047240	+	TNS2	ENSG00000111077	0	-1,78085604702879	0.291011	0,334235320775828
6	43356706	-	ZNF318	ENSG00000171467	0	-1,78085604702879	0.291011	0,334235320775828
9	36408116	-	RNF38	ENSG00000137075	0	-1,78568260755039	0.290039	0,401353801089661
16	2927695	+	FLYWCH1	ENSG00000059122	0	-1,79419179257284	0.288333	0,194646764913688
X	153920406	-	ARHGAP4	ENSG00000089820	0	-1,79978744389264	0.287217	0,260670271734922
19	18134041	+	MAST3	ENSG00000099308	0	-1,80857003082776	0.285474	0,376522329068089
7	6119213	+	USP42	ENSG00000106346	0	-1,81041382434696	0.285109	0,307207547309418
4	912139	-	GAK	ENSG00000178950	0	-1,81277872121399	0.284642	0,263693704307122
18	79246699	+	ATP9B	ENSG00000166377	0	-1,81356218998281	0.284488	0,371868735330474
6	16328006	-	ATXN1	ENSG00000124788	0	-1,81356218998281	0.284488	0,371868735330474
16	14141855	+	MKL2	ENSG00000186260	0	-1,82296167910954	0.28264	0,272789132797867
19	48481973	+	CYTH2	ENSG00000105443	0	-1,8358187887255	0.280132	0,309025535915595
11	73919018	+	PAAF1	ENSG00000175575	0	-1,84088712347527	0.27915	0,509579256457231
14	96797304	+	VRK1	ENSG00000100749	0	-1,84122138995152	0.279085	0,518624241602222
10	102683044	-	ARL3	ENSG00000138175	0	-1,86584050180178	0.274363	0,41200759466084
10	72561820	-	MICU1	ENSG00000107745	0	-1,88771670856668	0.270234	0,218023507296952
22	17094541	+	IL17RA	ENSG00000177663	0	-1,89773535972227	0.268364	0,250998420077178
19	55098702	-	PPP1R12C	ENSG00000125503	0	-1,90408920240597	0.267185	0,450406573162196
1	45160603	-	ZSWIM5	ENSG00000162415	0	-1,90408920240597	0.267185	0,450406573162196
1	211662850	-	NEK2	ENSG00000117650	0	-1,907617543151	0.266532	0,336134458931682
19	27746310	-	LINC00662	ENSG00000261824	0	-1,90885940802528	0.266303	0,440661692121374
14	103562393	+	KLC1	ENSG00000126214	0	-1,95474828339153	0.257966	0,315617503244261
8	37795235	+	ADGRA2	ENSG00000020181	0	-1,95870030711689	0.25726	0,616888614696767
19	7430369	+	ARHGEF18	ENSG00000104880	0	-1,95870030711689	0.25726	0,616888614696767
21	45464207	+	COL18A1	ENSG00000182871	0	-1,95870030711689	0.25726	0,616888614696767
X	74230008	-	FTX	ENSG00000230590	0	-1,95870030711689	0.25726	0,616888614696767
1	18937820	-	IFFO2	ENSG00000169991	0	-1,95870030711689	0.25726	0,616888614696767
16	85093719	+	KIAA0513	ENSG00000135709	0	-1,95870030711689	0.25726	0,616888614696767
11	294924	+	PGGHG	ENSG00000142102	0	-1,95870030711689	0.25726	0,616888614696767
22	50730960	+	SHANK3	ENSG00000251322	0	-1,95870030711689	0.25726	0,616888614696767
2	69894818	+	SNRNP27	ENSG00000124380	0	-1,95870030711689	0.25726	0,616888614696767
10	68840507	+	STOX1	ENSG00000165730	0	-1,95870030711689	0.25726	0,616888614696767
3	38364025	+	XYLB	ENSG00000093217	0	-1,95870030711689	0.25726	0,616888614696767
19	36551238	-	ZNF529	ENSG00000186020	0	-1,95870030711689	0.25726	0,616888614696767
7	130904847	-	AC058791.1	ENSG00000226380	0	-1,96199245056067	0.256674	0,628917056363587
6	109679868	-	AK9	ENSG00000155085	0	-1,96199245056067	0.256674	0,628917056363587
1	1452079	+	ATAD3C	ENSG00000215915	0	-1,96199245056067	0.256674	0,628917056363587
1	169391449	+	BLZF1	ENSG00000117475	0	-1,96199245056067	0.256674	0,628917056363587
2	70190568	-	C2orf42	ENSG00000115998	0	-1,96199245056067	0.256674	0,628917056363587
17	20895648	+	CCDC144NL-AS1	ENSG00000233098	0	-1,96199245056067	0.256674	0,628917056363587
14	95266925	-	CLMN	ENSG00000165959	0	-1,96199245056067	0.256674	0,628917056363587
9	123378778	+	CRB2	ENSG00000148204	0	-1,96199245056067	0.256674	0,628917056363587
4	961552	-	DGKQ	ENSG00000145214	0	-1,96199245056067	0.256674	0,628917056363587
1	42817686	+	ERMAP	ENSG00000164010	0.00208333	-1,96199245056067	0.256674	0,628917056363587
16	2692615	+	KCTD5	ENSG00000167977	0	-1,96199245056067	0.256674	0,628917056363587
1	201023163	-	KIF21B	ENSG00000116852	0	-1,96199245056067	0.256674	0,628917056363587
13	73946003	-	KLF12	ENSG00000118922	0	-1,96199245056067	0.256674	0,628917056363587
10	96836569	+	LCOR	ENSG00000196233	0	-1,96199245056067	0.256674	0,628917056363587
9	124019773	+	LHX2	ENSG00000106689	0	-1,96199245056067	0.256674	0,628917056363587
X	43853380	-	MAOB	ENSG00000069535	0	-1,96199245056067	0.256674	0,628917056363587
8	6679848	-	MCPH1-AS1	ENSG00000249898	0	-1,96199245056067	0.256674	0,628917056363587
17	44689687	+	MEIOC	ENSG00000180336	0	-1,96199245056067	0.256674	0,628917056363587
2	45735431	+	PRKCE	ENSG00000171132	0	-1,96199245056067	0.256674	0,628917056363587
16	67321694	-	RN7SKP118	ENSG00000201201	0.017598	-1,96199245056067	0.256674	0,628917056363587
X	106805929	+	TBC1D8B	ENSG00000133138	0	-1,96199245056067	0.256674	0,628917056363587
3	24256066	-	THRB	ENSG00000151090	0	-1,96199245056067	0.256674	0,628917056363587
14	77376624	-	TMED8	ENSG00000100580	0	-1,96199245056067	0.256674	0,628917056363587
11	44747119	+	TSPAN18	ENSG00000157570	0	-1,96199245056067	0.256674	0,628917056363587
1	151542393	+	TUFT1	ENSG00000143367	0	-1,96199245056067	0.256674	0,628917056363587
3	42664507	+	ZBTB47	ENSG00000114853	0	-1,96199245056067	0.256674	0,628917056363587
16	75159137	+	ZFP1	ENSG00000184517	0	-1,96199245056067	0.256674	0,628917056363587
20	63712554	+	ZGPAT	ENSG00000197114	0	-1,96199245056067	0.256674	0,628917056363587
7	64914347	+	ZNF273	ENSG00000198039	0	-1,96199245056067	0.256674	0,628917056363587
7	99575572	+	ZNF655	ENSG00000197343	0	-1,96199245056067	0.256674	0,628917056363587
19	17115400	+	MYO9B	ENSG00000099331	0	-1,96518727717777	0.256106	0,164436156971059
10	12393991	+	CAMK1D	ENSG00000183049	0	-1,96819782083341	0.255572	0,254637568310636
14	76063225	+	IFT43	ENSG00000119650	0	-1,96938118083929	0.255363	0,501172901246597
2	39360761	-	MAP4K3	ENSG00000011566	0	-1,96938118083929	0.255363	0,501172901246597
8	94922971	+	NDUFAF6	ENSG00000156170	0	-1,96938118083929	0.255363	0,501172901246597
13	51280641	+	FAM124A	ENSG00000150510	0	-1,98527313072208	0.252565	0,418771270158956
1	159782255	+	DUSP23	ENSG00000158716	0.0111111	-2,01121838393278	0.248064	0,436760525775085
12	31309669	-	FAM60A	ENSG00000139146	0	-2,01121838393278	0.248064	0,436760525775085
8	123044764	+	TBC1D31	ENSG00000156787	0.024333	-2,01121838393278	0.248064	0,436760525775085
17	44044355	-	LSM12	ENSG00000161654	0	-2,0259882884401	0.245537	0,491424121988226
19	14456565	+	PKN1	ENSG00000123143	0	-2,04620246805789	0.242121	0,13436251780715
15	99570773	+	MEF2A	ENSG00000068305	0	-2,05663984849053	0.240375	0,39670249927354
16	15698859	+	NDE1	ENSG00000072864	0	-2,05663984849053	0.240375	0,39670249927354
15	45403543	+	SPATA5L1	ENSG00000171763	0	-2,05786356721802	0.240171	0,0796178237866164
1	85253780	-	C1orf52	ENSG00000162642	0	-2,16268189889783	0.223341	0,382569969655074
14	67778641	-	ZFYVE26	ENSG00000072121	0	-2,16268189889783	0.223341	0,382569969655074
16	67073110	+	CBFB	ENSG00000067955	0	-2,16765683526369	0.222572	0,197675244679828
15	52351126	-	MYO5A	ENSG00000197535	0	-2,17820949362369	0.22095	0,364760262410485
10	93508233	+	CEP55	ENSG00000138180	0	-2,17941150496941	0.220766	0,358658513159611
19	35892822	-	NFKBID	ENSG00000167604	0	-2,18245232004389	0.220301	0,411561191172007
10	27195529	-	ACBD5	ENSG00000107897	0	-2,18293927056205	0.220227	0,304304329838152
16	14633434	+	BFAR	ENSG00000103429	0	-2,21508144833615	0.215374	0,584741390232317
22	37519404	-	CARD10	ENSG00000100065	0	-2,21508144833615	0.215374	0,584741390232317
12	70313138	+	CNOT2	ENSG00000111596	0	-2,21508144833615	0.215374	0,584741390232317
1	161011917	-	F11R	ENSG00000158769	0	-2,21508144833615	0.215374	0,584741390232317
10	73223502	+	FAM149B1	ENSG00000138286	0	-2,21508144833615	0.215374	0,584741390232317
12	19246617	+	PLEKHA5	ENSG00000052126	0	-2,21508144833615	0.215374	0,584741390232317
20	20670653	-	RALGAPA2	ENSG00000188559	0	-2,21508144833615	0.215374	0,584741390232317
8	143375321	+	RHPN1	ENSG00000158106	0	-2,21508144833615	0.215374	0,584741390232317
18	13741968	+	RNMT	ENSG00000101654	0	-2,21508144833615	0.215374	0,584741390232317
11	18625070	-	SPTY2D1	ENSG00000179119	0	-2,21508144833615	0.215374	0,584741390232317
1	161229287	+	TOMM40L	ENSG00000158882	0	-2,21508144833615	0.215374	0,584741390232317
7	66212541	+	TPST1	ENSG00000169902	0	-2,21508144833615	0.215374	0,584741390232317
11	58590907	+	ZFP91	ENSG00000186660	0	-2,21508144833615	0.215374	0,584741390232317
4	141222111	+	ZNF330	ENSG00000109445	0	-2,21508144833615	0.215374	0,584741390232317
2	117832144	+	DDX18	ENSG00000088205	0	-2,22007882938995	0.21463	0,259989708491532
16	57183221	-	FAM192A	ENSG00000172775	0	-2,23177785386958	0.212896	0,34827426352893
20	35510830	+	CEP250	ENSG00000126001	0	-2,25952635286641	0.208841	0,122397992141081
2	69334447	-	GFPT1	ENSG00000198380	0	-2,28100017229243	0.205755	0,175671526698431
3	186550893	-	TBCCD1	ENSG00000113838	0	-2,28313321669541	0.205451	0,351383424404423
3	105850648	-	CBLB	ENSG00000114423	0	-2,30905053414518	0.201793	0,286087520224961
2	200830033	+	RNU6-31P	ENSG00000207116	0	-2,36581379539432	0.194008	0,19271886741817
16	72827450	-	ZFHX3	ENSG00000140836	0	-2,38563262793552	0.191361	0,142299791413322
20	44641285	-	ADA	ENSG00000196839	0	-2,40812384025955	0.188401	0,204225456439978
8	93764255	+	TMEM67	ENSG00000164953	0	-2,44473908210922	0.183679	0,284483798435142
6	90520386	-	MAP3K7	ENSG00000135341	0	-2,5421615601498	0.171685	0,260447568882034
2	227560811	+	AGFG1	ENSG00000173744	0	-2,55978756964674	0.169601	0,0820112045302983
3	187734641	-	BCL6	ENSG00000113916	0	-2,56028770066587	0.169542	0,264492792852788
17	38304555	+	MRPL45	ENSG00000278845	0	-2,56028770066587	0.169542	0,264492792852788
12	122218541	-	DIABLO	ENSG00000184047	0.043799	-2,57314467207597	0.168038	0,437745142616111
2	62706139	+	EHBP1	ENSG00000115504	0	-2,57314467207597	0.168038	0,437745142616111
2	144004400	-	GTDC1	ENSG00000121964	0	-2,57314467207597	0.168038	0,437745142616111
7	114962713	+	MDFIC	ENSG00000135272	0	-2,57314467207597	0.168038	0,437745142616111
2	135724056	+	R3HDM1	ENSG00000048991	0	-2,57314467207597	0.168038	0,437745142616111
12	6662462	-	ING4	ENSG00000111653	0	-2,57657102262487	0.167639	0,51010026685601
14	78440008	+	NRXN3	ENSG00000021645	0	-2,57657102262487	0.167639	0,51010026685601
15	68155461	+	PIAS1	ENSG00000033800	0	-2,57657102262487	0.167639	0,51010026685601
14	102819321	+	TRAF3	ENSG00000131323	0	-2,57657102262487	0.167639	0,51010026685601
12	111894544	+	MAPKAPK5	ENSG00000089022	0	-2,58226139374467	0.166979	0,207690712024546
2	38820400	-	DHX57	ENSG00000163214	0	-2,62730574010873	0.161846	0,392042495240834
2	197518564	+	MOB4	ENSG00000115540	0.00555556	-2,62730574010873	0.161846	0,392042495240834
10	21164682	-	NEBL	ENSG00000078114	0	-2,62730574010873	0.161846	0,392042495240834
16	11256709	+	RMI2	ENSG00000175643	0	-2,68782287445506	0.155197	0,213990706532531
2	205354228	+	PARD3B	ENSG00000116117	0.04611	-2,89647695929941	0.134299	0,400915184830104
4	84949879	-	WDFY3	ENSG00000163625	0	-2,89647695929941	0.134299	0,400915184830104
12	125128943	+	AACS	ENSG00000081760	0	-2,91396365770679	0.132681	0,328766530324159
10	73151989	-	ECD	ENSG00000122882	0	-2,91396365770679	0.132681	0,328766530324159
8	23016099	+	RHOBTB2	ENSG00000008853	0	-2,91396365770679	0.132681	0,328766530324159
16	31040132	+	STX4	ENSG00000103496	0	-2,91396365770679	0.132681	0,328766530324159
8	141118179	+	DENND3	ENSG00000105339	0	-2,91795122283731	0.132315	0,170541643315263
5	113526714	+	YTHDC2	ENSG00000047188	0	-3,04137962496356	0.121466	0,115926671542621
14	74701300	-	AREL1	ENSG00000119682	0	-3,05811003400418	0.120065	0,285286414195531
3	23977820	+	NR1D2	ENSG00000174738	0	-3,05811003400418	0.120065	0,285286414195531
2	201235740	+	CASP8	ENSG00000064012	0	-3,08707158293853	0.117679	0,272770466921083
7	111326792	-	IMMP2L	ENSG00000184903	0	-3,08707158293853	0.117679	0,272770466921083
1	218331177	+	RRP15	ENSG00000067533	0	-3,08707158293853	0.117679	0,272770466921083
17	40243284	+	WIPF2	ENSG00000171475	0	-3,08707158293853	0.117679	0,272770466921083
10	94581615	+	HELLS	ENSG00000119969	0.024209	-3,2035504241953	0.108551	0,247885668507795
8	41683413	-	ANK1	ENSG00000029534	0	-3,269010575948	0.103736	0,291710640335712
1	202445902	+	PPP1R12B	ENSG00000077157	0	-3,269010575948	0.103736	0,291710640335712
15	64741686	-	RBPMS2	ENSG00000166831	0	-3,34212156105925	0.09861	0,164624013025488
17	81919184	-	SIRT7	ENSG00000187531	0	-3,34212156105925	0.09861	0,164624013025488
1	43707607	+	ST3GAL3	ENSG00000126091	0	-3,34212156105925	0.09861	0,164624013025488
1	150068372	+	VPS45	ENSG00000136631	0.0111111	-3,50660914183652	0.0879844	0,0695913352577109
10	49831850	-	PARG	ENSG00000227345	0	-3,71263878228425	0.0762754	0,135213548155101
1	155913623	-	KIAA0907	ENSG00000132680	0.01825	-4,14527597122283	0.0565129	0,0381684552897615
17	8173566	-	TMEM107	ENSG00000179029	0	-4,5842532979975	0.0416872	0,0129857193345445
